# Supplementary material for: Shared processes resolve competition within and between episodic and semantic memory: Evidence from patients with LIFG lesions
Source: Cortex. 2018 Nov;108:127–43. doi: 10.1016/j.cortex.2018.07.007 (PMC6238079; doi:10.1016/j.cortex.2018.07.007)
Supplement: Raw data [file mmc2.xlsx]

## Sheet: Verbal paired associate recall 
Code	ID	Group (1=patients; 2=controls)	List	Probe	Target	Accuracy without cue	Accuracy with cue	Erroneous response (no cue)	Type of Error	Notes	LSA cosine
102	P2	1	a	Bank	Cartoon	0	0	0	OM
102	P2	1	a	Reptile	Clown	1	0	0	0
102	P2	1	a	Star	Ladder	0	0	0	OM
102	P2	1	a	Rose	Bag	0	0	flower	SEM	with probe	0.19
102	P2	1	a	Elephant	Glass	0	0	clown/giraff	SEM	with probe	0.49
102	P2	1	a	Truck	Arrow	0	0	road	SEM	with probe	0.47
102	P2	1	a	Insect	Acorn	0	1	0	OM
102	P2	1	a	Badger	Paper	0	1	hole in the ground	SEM	with probe	0.28
102	P2	1	b	Elephant	Glass	1	0	0	0
102	P2	1	b	Insect	Acorn	0	1	0	OM
102	P2	1	b	Reptile	Clown	0	1	0	OM
102	P2	1	b	Rose	Bag	0	0	0	OM
102	P2	1	b	Star	Ladder	0	1	heaven	SEM	with probe	0.1
102	P2	1	b	Badger	Paper	0	1	0	OM
102	P2	1	b	Bank	Cartoon	0	0	purse	SEM	with probe	0.09
102	P2	1	b	Truck	Arrow	0	1	0	OM
102	P2	1	c	Insect	Acorn	0	1	ladder	INT	as target
102	P2	1	c	Star	Ladder	0	1	look	PHON
102	P2	1	c	Truck	Arrow	0	1	0	OM
102	P2	1	c	Rose	Bag	0	0	garden	SEM	with probe	0.37
102	P2	1	c	Elephant	Glass	0	1	giraffe	SEM	with probe	0.49
102	P2	1	c	Reptile	Clown	0	0	glass	INT	as target
102	P2	1	c	Bank	Cartoon	0	0	clown	INT	as target
102	P2	1	c	Badger	Paper	0	1	0	OM
102	P2	1	d	Star	Ladder	1	0	0	0
102	P2	1	d	Rose	Bag	0	0	0	OM
102	P2	1	d	Insect	Acorn	0	1	0	OM
102	P2	1	d	Badger	Paper	0	1	ladder	INT	as target
102	P2	1	d	Elephant	Glass	0	1	0	OM
102	P2	1	d	Bank	Cartoon	0	0	0	OM
102	P2	1	d	Reptile	Clown	0	1	0	OM
102	P2	1	d	Truck	Arrow	0	1	0	OM
103	P3	1	a	Bank	Cartoon	0	1	0	OM
103	P3	1	a	Reptile	Clown	0	0	0	OM
103	P3	1	a	Star	Ladder	0	1	0	OM
103	P3	1	a	Rose	Bag	0	1	0	OM
103	P3	1	a	Elephant	Glass	0	0	0	OM
103	P3	1	a	Truck	Arrow	0	1	0	OM
103	P3	1	a	Insect	Acorn	0	1	0	OM
103	P3	1	a	Badger	Paper	0	1	0	OM
103	P3	1	b	Elephant	Glass	0	1	0	OM
103	P3	1	b	Insect	Acorn	0	1	0	OM
103	P3	1	b	Reptile	Clown	0	0	0	OM
103	P3	1	b	Rose	Bag	0	1	0	OM
103	P3	1	b	Star	Ladder	0	1	0	OM
103	P3	1	b	Badger	Paper	0	1	0	OM
103	P3	1	b	Bank	Cartoon	0	1	0	OM
103	P3	1	b	Truck	Arrow	0	0	0	OM
103	P3	1	c	Insect	Acorn	1	0	0	0
103	P3	1	c	Star	Ladder	0	1	cosmic	SEM	with probe	0.34
103	P3	1	c	Truck	Arrow	0	1	0	OM
103	P3	1	c	Rose	Bag	1	0	glass	INT	as target
103	P3	1	c	Elephant	Glass	0	1	0	0
103	P3	1	c	Reptile	Clown	0	0	0	OM
103	P3	1	c	Bank	Cartoon	1	0	0	OM
103	P3	1	c	Badger	Paper	0	0	0	0
103	P3	1	d	Star	Ladder	1	0	0	0
103	P3	1	d	Rose	Bag	0	1	cartoon	INT	as target
103	P3	1	d	Insect	Acorn	1	0	0	0
103	P3	1	d	Badger	Paper	0	1	0	OM
103	P3	1	d	Elephant	Glass	0	1	ladder	INT	as target
103	P3	1	d	Bank	Cartoon	1	0	0	0
103	P3	1	d	Reptile	Clown	0	1	0	OM
103	P3	1	d	Truck	Arrow	0	1	0	OM
104	P4	1	a	Bank	Cartoon	0	1	0	OM
104	P4	1	a	Reptile	Clown	0	1	0	OM
104	P4	1	a	Star	Ladder	0	1	0	OM
104	P4	1	a	Rose	Bag	0	0	0	OM
104	P4	1	a	Elephant	Glass	0	1	0	OM
104	P4	1	a	Truck	Arrow	0	1	train	SEM	with probe	0.36
104	P4	1	a	Insect	Acorn	0	1	0	OM
104	P4	1	a	Badger	Paper	0	1	0	OM
104	P4	1	b	Elephant	Glass	0	1	0	OM
104	P4	1	b	Insect	Acorn	0	1	ant	SEM	with probe	0.69
104	P4	1	b	Reptile	Clown	0	1	clock	PHON
104	P4	1	b	Rose	Bag	0	1	0	OM
104	P4	1	b	Star	Ladder	0	1	universe	SEM	with probe	0.63
104	P4	1	b	Badger	Paper	0	1	0	OM
104	P4	1	b	Bank	Cartoon	0	0	0	OM
104	P4	1	b	Truck	Arrow	0	1	0	OM
104	P4	1	c	Insect	Acorn	0	1	arrow	INT	as target
104	P4	1	c	Star	Ladder	0	1	0	OM
104	P4	1	c	Truck	Arrow	0	1	acorn	INT	as target
104	P4	1	c	Rose	Bag	0	1	0	OM
104	P4	1	c	Elephant	Glass	0	1	0	OM
104	P4	1	c	Reptile	Clown	0	1	0	OM
104	P4	1	c	Bank	Cartoon	0	0	0	OM
104	P4	1	c	Badger	Paper	0	1	0	OM
104	P4	1	d	Star	Ladder	0	1	0	OM
104	P4	1	d	Rose	Bag	0	0	0	OM
104	P4	1	d	Insect	Acorn	0	1	0	OM
104	P4	1	d	Badger	Paper	0	1	0	OM
104	P4	1	d	Elephant	Glass	0	1	0	OM
104	P4	1	d	Bank	Cartoon	0	0	0	OM
104	P4	1	d	Reptile	Clown	0	1	0	OM
104	P4	1	d	Truck	Arrow	0	1	acorn	INT	as target
105	P5	1	a	Bank	Cartoon	0	1	rose	INT	as probe
105	P5	1	a	Reptile	Clown	0	1	0	OM
105	P5	1	a	Star	Ladder	0	1	0	OM
105	P5	1	a	Rose	Bag	0	0	0	OM
105	P5	1	a	Elephant	Glass	0	1	rose	INT	as probe
105	P5	1	a	Truck	Arrow	0	1	0	OM
105	P5	1	a	Insect	Acorn	0	1	0	OM
105	P5	1	a	Badger	Paper	0	1	0	OM
105	P5	1	b	Elephant	Glass	0	1	rose	INT	as probe
105	P5	1	b	Insect	Acorn	1	0	0	0
105	P5	1	b	Reptile	Clown	0	1	0	OM
105	P5	1	b	Rose	Bag	0	1	0	OM
105	P5	1	b	Star	Ladder	0	1	cartoon	INT	as target
105	P5	1	b	Badger	Paper	0	1	ladder	INT	as target
105	P5	1	b	Bank	Cartoon	0	1	ladder	INT	as target
105	P5	1	b	Truck	Arrow	0	1	ladder	INT	as target
105	P5	1	c	Insect	Acorn	0	1	0	OM
105	P5	1	c	Star	Ladder	1	0	0	0
105	P5	1	c	Truck	Arrow	0	1	0	OM
105	P5	1	c	Rose	Bag	1	0	0	0
105	P5	1	c	Elephant	Glass	0	1	Acorn	INT	as target
105	P5	1	c	Reptile	Clown	0	1	0	OM
105	P5	1	c	Bank	Cartoon	0	1	0	OM
105	P5	1	c	Badger	Paper	0	1	0	OM
105	P5	1	d	Star	Ladder	0	1	0	OM
105	P5	1	d	Rose	Bag	1	0	0	0
105	P5	1	d	Insect	Acorn	0	1	cartoon	INT	as target
105	P5	1	d	Badger	Paper	0	1	0	OM
105	P5	1	d	Elephant	Glass	0	1	ladder	INT	as target
105	P5	1	d	Bank	Cartoon	0	1	0	OM
105	P5	1	d	Reptile	Clown	0	1	0	OM
105	P5	1	d	Truck	Arrow	0	1	ladder	INT	as target
106	P6	1	a	Bank	Cartoon	0	0	0	OM
106	P6	1	a	Reptile	Clown	0	0	0	OM
106	P6	1	a	Star	Ladder	0	0	0	OM
106	P6	1	a	Rose	Bag	0	0	tile	PERS
106	P6	1	a	Elephant	Glass	0	0	Lion	SEM	with probe	0.56
106	P6	1	a	Truck	Arrow	0	0	0	OM
106	P6	1	a	Insect	Acorn	0	0	0	OM
106	P6	1	a	Badger	Paper	0	1	0	OM
106	P6	1	b	Elephant	Glass	0	0	bank	INT	as probe
106	P6	1	b	Insect	Acorn	0	1	tile	PERS
106	P6	1	b	Reptile	Clown	0	0	alligator	SEM	with probe	0.45
106	P6	1	b	Rose	Bag	0	0	0	OM
106	P6	1	b	Star	Ladder	0	1	clown	INT	as target
106	P6	1	b	Badger	Paper	0	1	ladder	INT	as target
106	P6	1	b	Bank	Cartoon	0	1	ladder	INT	as target
106	P6	1	b	Truck	Arrow	0	1	0	OM
106	P6	1	c	Insect	Acorn	0	1	apple	SEM	with probe	0.09
106	P6	1	c	Star	Ladder	0	1	0	OM
106	P6	1	c	Truck	Arrow	0	1	van	SEM	with probe	0.25
106	P6	1	c	Rose	Bag	0	0	bank	INT	as probe
106	P6	1	c	Elephant	Glass	0	1	bag	INT	as target
106	P6	1	c	Reptile	Clown	0	0	0	OM
106	P6	1	c	Bank	Cartoon	0	1	0	OM
106	P6	1	c	Badger	Paper	0	1	0	OM
106	P6	1	d	Star	Ladder	0	1	0	OM
106	P6	1	d	Rose	Bag	0	0	0	OM
106	P6	1	d	Insect	Acorn	0	1	clown	INT	as target
106	P6	1	d	Badger	Paper	0	1	clown	INT	as target
106	P6	1	d	Elephant	Glass	0	1	clown	INT	as target
106	P6	1	d	Bank	Cartoon	0	1	car	PHON
106	P6	1	d	Reptile	Clown	1	0	0	0
106	P6	1	d	Truck	Arrow	0	1	bank	INT	as probe
108	P8	1	a	Bank	Cartoon	0	0	0	om
108	P8	1	a	Reptile	Clown	0	1	0	om
108	P8	1	a	Star	Ladder	0	1	0	om
108	P8	1	a	Rose	Bag	0	0	0	om
108	P8	1	a	Elephant	Glass	0	1	0	om
108	P8	1	a	Truck	Arrow	0	1	0	om
108	P8	1	a	Insect	Acorn	0	1	0	om
108	P8	1	a	Badger	Paper	0	1	0	om
108	P8	1	b	Elephant	Glass	0	1	0	OM
108	P8	1	b	Insect	Acorn	0	1	0	OM
108	P8	1	b	Reptile	Clown	0	1	0	OM
108	P8	1	b	Rose	Bag	0	0	0	OM
108	P8	1	b	Star	Ladder	0	1	0	OM
108	P8	1	b	Badger	Paper	0	0	0	OM
108	P8	1	b	Bank	Cartoon	0	0	0	OM
108	P8	1	b	Truck	Arrow	0	1	0	OM
108	P8	1	c	Insect	Acorn	0	1	0	OM
108	P8	1	c	Star	Ladder	0	1	0	OM
108	P8	1	c	Truck	Arrow	0	1	0	OM
108	P8	1	c	Rose	Bag	0	0	0	OM
108	P8	1	c	Elephant	Glass	1	0	0	0
108	P8	1	c	Reptile	Clown	0	0	0	OM
108	P8	1	c	Bank	Cartoon	0	0	0	OM
108	P8	1	c	Badger	Paper	0	1	0	OM
108	P8	1	d	Star	Ladder	0	1	0	OM
108	P8	1	d	Rose	Bag	0	1	0	OM
108	P8	1	d	Insect	Acorn	0	1	0	OM
108	P8	1	d	Badger	Paper	0	1	0	OM
108	P8	1	d	Elephant	Glass	0	1	0	OM
108	P8	1	d	Bank	Cartoon	0	1	0	OM
108	P8	1	d	Reptile	Clown	0	1	0	OM
108	P8	1	d	Truck	Arrow	0	1	0	OM
109	P9	1	a	Bank	Cartoon	0	0	glass	INT	as target
109	P9	1	a	Reptile	Clown	0	1	0	OM
109	P9	1	a	Star	Ladder	0	1	0	OM
109	P9	1	a	Rose	Bag	0	0	0	OM
109	P9	1	a	Elephant	Glass	0	1	0	OM
109	P9	1	a	Truck	Arrow	0	1	0	OM
109	P9	1	a	Insect	Acorn	0	1	bank	INT	as probe
109	P9	1	a	Badger	Paper	0	0	0	OM
109	P9	1	b	Elephant	Glass	0	1	0	OM
109	P9	1	b	Insect	Acorn	0	1	0	OM
109	P9	1	b	Reptile	Clown	1	0	0	0
109	P9	1	b	Rose	Bag	0	0	paper/paint	INT	as target
109	P9	1	b	Star	Ladder	1	0	0	0
109	P9	1	b	Badger	Paper	0	1	bag	INT	as target
109	P9	1	b	Bank	Cartoon	0	1	glass	INT	as target
109	P9	1	b	Truck	Arrow	0	1	0	OM
109	P9	1	c	Insect	Acorn	1	0	0	0
109	P9	1	c	Star	Ladder	0	1	bag	INT	as target
109	P9	1	c	Truck	Arrow	0	1	acorn	INT	as target
109	P9	1	c	Rose	Bag	0	0	clown	INT	as target
109	P9	1	c	Elephant	Glass	0	1	0	OM
109	P9	1	c	Reptile	Clown	0	1	0	OM
109	P9	1	c	Bank	Cartoon	0	0	0	OM
109	P9	1	c	Badger	Paper	0	1	0	OM
109	P9	1	d	Star	Ladder	0	1	glass	INT	as target
109	P9	1	d	Rose	Bag	1	0	0	0
109	P9	1	d	Insect	Acorn	0	1	clown/ladder	INT	as target
109	P9	1	d	Badger	Paper	0	1	glass	INT	as target
109	P9	1	d	Elephant	Glass	0	1	clown	INT	as target
109	P9	1	d	Bank	Cartoon	1	0	0	0
109	P9	1	d	Reptile	Clown	0	1	0	OM
109	P9	1	d	Truck	Arrow	0	1	0	OM
110	P10	1	a	Bank	Cartoon	0	0	0	OM
110	P10	1	a	Reptile	Clown	1	0	0	0
110	P10	1	a	Star	Ladder	0	0	0	OM
110	P10	1	a	Rose	Bag	0	0	elephant	INT	as probe
110	P10	1	a	Elephant	Glass	0	0	road	PERS
110	P10	1	a	Truck	Arrow	0	0	0	OM
110	P10	1	a	Insect	Acorn	0	1	0	OM
110	P10	1	a	Badger	Paper	0	1	0	OM
110	P10	1	b	Elephant	Glass	0	1	0	OM
110	P10	1	b	Insect	Acorn	0	1	0	OM
110	P10	1	b	Reptile	Clown	1	0	0	0
110	P10	1	b	Rose	Bag	0	0	paper	INT	as target
110	P10	1	b	Star	Ladder	0	1	0	OM
110	P10	1	b	Badger	Paper	0	1	bank	INT	as probe
110	P10	1	b	Bank	Cartoon	0	1	arrow	INT	as target
110	P10	1	b	Truck	Arrow	1	0	0	0
110	P10	1	c	Insect	Acorn	0	1	0	OM
110	P10	1	c	Star	Ladder	1	0	0	0
110	P10	1	c	Truck	Arrow	0	1	0	OM
110	P10	1	c	Rose	Bag	0	0	arrow	INT	as target
110	P10	1	c	Elephant	Glass	1	0	0	0
110	P10	1	c	Reptile	Clown	1	0	0	0
110	P10	1	c	Bank	Cartoon	1	0	0	0
110	P10	1	c	Badger	Paper	0	1	road	PERS
110	P10	1	d	Star	Ladder	1	0	0	0
110	P10	1	d	Rose	Bag	1	0	0	0
110	P10	1	d	Insect	Acorn	1	0	0	0
110	P10	1	d	Badger	Paper	0	1	glass	INT	as target
110	P10	1	d	Elephant	Glass	1	0	0	0
110	P10	1	d	Bank	Cartoon	1	0	0	0
110	P10	1	d	Reptile	Clown	1	0	0	0
110	P10	1	d	Truck	Arrow	0	1	0	OM
211	C4	2	a	Bank	Cartoon	0	0	0	OM
211	C4	2	a	Reptile	Clown	0	0	0	OM
211	C4	2	a	Star	Ladder	0	1	0	OM
211	C4	2	a	Rose	Bag	0	0	paper	INT	as target
211	C4	2	a	Elephant	Glass	0	1	paper	INT	as target
211	C4	2	a	Truck	Arrow	1	0	0	0
211	C4	2	a	Insect	Acorn	0	1	paper	INT	as target
211	C4	2	a	Badger	Paper	1	0	0	0
211	C4	2	b	Elephant	Glass	0	1	0	OM
211	C4	2	b	Insect	Acorn	1	0	0	0
211	C4	2	b	Reptile	Clown	0	0	bag	INT	as target
211	C4	2	b	Rose	Bag	0	0	0	OM
211	C4	2	b	Star	Ladder	0	1	0	OM
211	C4	2	b	Badger	Paper	1	0	0	0
211	C4	2	b	Bank	Cartoon	0	1	closet/cloud	PHON
211	C4	2	b	Truck	Arrow	1	0	0	0
211	C4	2	c	Insect	Acorn	1	0	0	0
211	C4	2	c	Star	Ladder	0	1	bag	INT	as target
211	C4	2	c	Truck	Arrow	1	0	0	0
211	C4	2	c	Rose	Bag	0	1	0	OM
211	C4	2	c	Elephant	Glass	1	0	0	0
211	C4	2	c	Reptile	Clown	0	0	bag	INT	as target
211	C4	2	c	Bank	Cartoon	0	1	0	0
211	C4	2	c	Badger	Paper	1	0	0	OM
211	C4	2	d	Star	Ladder	0	1	0	OM
211	C4	2	d	Rose	Bag	1	0	0	0
211	C4	2	d	Insect	Acorn	1	0	0	0
211	C4	2	d	Badger	Paper	1	0	0	0
211	C4	2	d	Elephant	Glass	0	1	clouder?	UNR
211	C4	2	d	Bank	Cartoon	0	1	clown	INT	as target
211	C4	2	d	Reptile	Clown	0	1	cloud	PHON
211	C4	2	d	Truck	Arrow	1	0	0	0
225	C7	2	a	Bank	Cartoon	0	1	PAPER	int	as target
225	C7	2	a	Reptile	Clown	0	1	0	OM
225	C7	2	a	Star	Ladder	0	0	0	OM
225	C7	2	a	Rose	Bag	0	0	0	OM
225	C7	2	a	Elephant	Glass	0	1	0	OM
225	C7	2	a	Truck	Arrow	0	1	PAPER	INT	as target
225	C7	2	a	Insect	Acorn	0	1	0	OM
225	C7	2	a	Badger	Paper	0	1	0	OM
225	C7	2	b	Elephant	Glass	1	0	0	0
225	C7	2	b	Insect	Acorn	0	1	PAPER	INT	as target
225	C7	2	b	Reptile	Clown	1	0	0	0
225	C7	2	b	Rose	Bag	1	0	0	0
225	C7	2	b	Star	Ladder	0	1	0	OM
225	C7	2	b	Badger	Paper	0	1	ACORN	INT	as target
225	C7	2	b	Bank	Cartoon	0	1	CLOWN	INT	as target
225	C7	2	b	Truck	Arrow	0	1	ACORN	INT	as target
225	C7	2	c	Insect	Acorn	1	0	0	0
225	C7	2	c	Star	Ladder	1	0	0	0
225	C7	2	c	Truck	Arrow	1	0	0	0
225	C7	2	c	Rose	Bag	0	1	0	OM
225	C7	2	c	Elephant	Glass	0	1	ARROW	INT	as target
225	C7	2	c	Reptile	Clown	1	0	0	0
225	C7	2	c	Bank	Cartoon	1	0	0	0
225	C7	2	c	Badger	Paper	1	0	0	0
225	C7	2	d	Star	Ladder	1	0	0	0
225	C7	2	d	Rose	Bag	1	0	0	0
225	C7	2	d	Insect	Acorn	1	0	0	0
225	C7	2	d	Badger	Paper	1	0	0	0
225	C7	2	d	Elephant	Glass	1	0	0	0
225	C7	2	d	Bank	Cartoon	0	1	CLOWN	INT	as target
225	C7	2	d	Reptile	Clown	1	0	0	0
225	C7	2	d	Truck	Arrow	1	0	0	0
201	C14	2	a	Bank	Cartoon	0	0	0	OM
201	C14	2	a	Reptile	Clown	0	0	0	OM
201	C14	2	a	Star	Ladder	0	1	0	OM
201	C14	2	a	Rose	Bag	0	0	0	OM
201	C14	2	a	Elephant	Glass	0	1	tractor	UNR
201	C14	2	a	Truck	Arrow	0	0	0	OM
201	C14	2	a	Insect	Acorn	0	1	0	OM
201	C14	2	a	Badger	Paper	0	1	0	OM
201	C14	2	b	Elephant	Glass	1	0	0	0
201	C14	2	b	Insect	Acorn	1	0	0	0
201	C14	2	b	Reptile	Clown	1	0	0	0
201	C14	2	b	Rose	Bag	0	0	bank	INT	as probe
201	C14	2	b	Star	Ladder	1	0	0	0
201	C14	2	b	Badger	Paper	0	1	Glue	SEM	with target	0.42
201	C14	2	b	Bank	Cartoon	0	1	0	OM
201	C14	2	b	Truck	Arrow	1	0	0	0
201	C14	2	c	Insect	Acorn	1	0	0	0
201	C14	2	c	Star	Ladder	1	0	0	0
201	C14	2	c	Truck	Arrow	1	0	0	0
201	C14	2	c	Rose	Bag	0	0	badger	INT	as probe
201	C14	2	c	Elephant	Glass	1	0	0	0
201	C14	2	c	Reptile	Clown	1	0	0	0
201	C14	2	c	Bank	Cartoon	1	0	0	0
201	C14	2	c	Badger	Paper	0	1	0	OM
201	C14	2	d	Star	Ladder	1	0	0	0
201	C14	2	d	Rose	Bag	1	0	0	0
201	C14	2	d	Insect	Acorn	1	0	0	0
201	C14	2	d	Badger	Paper	1	0	0	0
201	C14	2	d	Elephant	Glass	1	0	0	0
201	C14	2	d	Bank	Cartoon	1	0	0	0
201	C14	2	d	Reptile	Clown	1	0	0	0
201	C14	2	d	Truck	Arrow	1	0	0	0
203	C5	2	a	Bank	Cartoon	1	0	0	0
203	C5	2	a	Reptile	Clown	0	1	0	OM
203	C5	2	a	Star	Ladder	0	0	BIRD	unr
203	C5	2	a	Rose	Bag	0	0	BED	PHON
203	C5	2	a	Elephant	Glass	0	0	0	OM
203	C5	2	a	Truck	Arrow	0	1	0	OM
203	C5	2	a	Insect	Acorn	0	1	0	OM
203	C5	2	a	Badger	Paper	1	0	0	0
203	C5	2	b	Elephant	Glass	1	0	0	0
203	C5	2	b	Insect	Acorn	1	0	0	0
203	C5	2	b	Reptile	Clown	1	0	0	0
203	C5	2	b	Rose	Bag	1	0	0	0
203	C5	2	b	Star	Ladder	0	1	0	OM
203	C5	2	b	Badger	Paper	1	0	0	0
203	C5	2	b	Bank	Cartoon	1	0	0	0
203	C5	2	b	Truck	Arrow	1	0	0	0
203	C5	2	c	Insect	Acorn	1	0	0	0
203	C5	2	c	Star	Ladder	1	0	0	0
203	C5	2	c	Truck	Arrow	1	0	0	0
203	C5	2	c	Rose	Bag	1	0	0	0
203	C5	2	c	Elephant	Glass	1	0	0	0
203	C5	2	c	Reptile	Clown	0	1	cartoon	int	as target
203	C5	2	c	Bank	Cartoon	1	0	0	0
203	C5	2	c	Badger	Paper	1	0	0	0
203	C5	2	d	Star	Ladder	1	0	0	0
203	C5	2	d	Rose	Bag	1	0	0	0
203	C5	2	d	Insect	Acorn	1	0	clown	int	as target
203	C5	2	d	Badger	Paper	1	0	0	0
203	C5	2	d	Elephant	Glass	1	0	0	0
203	C5	2	d	Bank	Cartoon	0	1	0	0
203	C5	2	d	Reptile	Clown	1	0	0	om
203	C5	2	d	Truck	Arrow	1	0	0	0
231	C11	2	a	Bank	Cartoon	0	1	0	OM
231	C11	2	a	Reptile	Clown	0	1	insect	INT	as probe
231	C11	2	a	Star	Ladder	0	0	0	OM
231	C11	2	a	Rose	Bag	0	0	0	OM
231	C11	2	a	Elephant	Glass	0	1	0	OM
231	C11	2	a	Truck	Arrow	0	0	rose/insect	INT	as probe
231	C11	2	a	Insect	Acorn	0	1	0	OM
231	C11	2	a	Badger	Paper	0	0	0	OM
231	C11	2	b	Elephant	Glass	0	1	0	om
231	C11	2	b	Insect	Acorn	1	0	0	0
231	C11	2	b	Reptile	Clown	0	1	0	om
231	C11	2	b	Rose	Bag	0	0	0	om
231	C11	2	b	Star	Ladder	1	0	0	0
231	C11	2	b	Badger	Paper	0	1	0	om
231	C11	2	b	Bank	Cartoon	0	1	0	om
231	C11	2	b	Truck	Arrow	0	1	0	om
231	C11	2	c	Insect	Acorn	1	0	0	om
231	C11	2	c	Star	Ladder	0	1	0	om
231	C11	2	c	Truck	Arrow	0	1	0	om
231	C11	2	c	Rose	Bag	0	0	0	om
231	C11	2	c	Elephant	Glass	0	1	0	om
231	C11	2	c	Reptile	Clown	0	1	0	om
231	C11	2	c	Bank	Cartoon	0	1	0	om
231	C11	2	c	Badger	Paper	0	1	0	om
231	C11	2	d	Star	Ladder	0	1	0	OM
231	C11	2	d	Rose	Bag	0	1	0	OM
231	C11	2	d	Insect	Acorn	1	0	0	0
231	C11	2	d	Badger	Paper	0	1	0	OM
231	C11	2	d	Elephant	Glass	1	0	0	0
231	C11	2	d	Bank	Cartoon	1	0	0	0
231	C11	2	d	Reptile	Clown	0	1	lorry	UNR
231	C11	2	d	Truck	Arrow	1	0	0	0
201	C8	2	a	Bank	Cartoon	0	1	0	om
202	C8	2	a	Reptile	Clown	0	0	0	om
202	C8	2	a	Star	Ladder	0	1	0	om
202	C8	2	a	Rose	Bag	0	0	0	om
202	C8	2	a	Elephant	Glass	1	0	0	0
202	C8	2	a	Truck	Arrow	0	1	0	om
202	C8	2	a	Insect	Acorn	1	0	0	0
202	C8	2	a	Badger	Paper	0	1	0	om
202	C8	2	b	Elephant	Glass	1	0	0	0
202	C8	2	b	Insect	Acorn	1	0	0	0
202	C8	2	b	Reptile	Clown	1	0	0	0
202	C8	2	b	Rose	Bag	1	0	0	0
202	C8	2	b	Star	Ladder	1	0	0	0
202	C8	2	b	Badger	Paper	1	0	0	0
202	C8	2	b	Bank	Cartoon	0	1	clown	int	as target
202	C8	2	b	Truck	Arrow	1	0	0	0
202	C8	2	c	Insect	Acorn	1	0	0	0
202	C8	2	c	Star	Ladder	1	0	0	0
202	C8	2	c	Truck	Arrow	1	0	0	0
202	C8	2	c	Rose	Bag	1	0	0	0
202	C8	2	c	Elephant	Glass	1	0	0	0
202	C8	2	c	Reptile	Clown	0	1	0	om
202	C8	2	c	Bank	Cartoon	1	0	0	0
202	C8	2	c	Badger	Paper	1	0	0	0
202	C8	2	d	Star	Ladder	1	0	0	0
202	C8	2	d	Rose	Bag	1	0	0	0
202	C8	2	d	Insect	Acorn	1	0	0	0
202	C8	2	d	Badger	Paper	1	0	0	0
202	C8	2	d	Elephant	Glass	1	0	0	0
202	C8	2	d	Bank	Cartoon	1	0	0	0
202	C8	2	d	Reptile	Clown	1	0	0	0
202	C8	2	d	Truck	Arrow	1	0	0	0
226	C6	2	a	Bank	Cartoon	0	1	0	om
226	C6	2	a	Reptile	Clown	0	1	paper	int	as target
226	C6	2	a	Star	Ladder	0	0	paper	int	as target
226	C6	2	a	Rose	Bag	0	0	smell	sem	with probe	0.23
226	C6	2	a	Elephant	Glass	0	0	card	pers
226	C6	2	a	Truck	Arrow	0	0	card	pers
226	C6	2	a	Insect	Acorn	0	1	card	pers
226	C6	2	a	Badger	Paper	1	0	0	0
226	C6	2	b	Elephant	Glass	0	1	0	om
226	C6	2	b	Insect	Acorn	0	1	clown	int	as target
226	C6	2	b	Reptile	Clown	1	0	0	0
226	C6	2	b	Rose	Bag	0	0	paper	int	as target
226	C6	2	b	Star	Ladder	1	0	0	0
226	C6	2	b	Badger	Paper	1	0	0	0
226	C6	2	b	Bank	Cartoon	0	1	0	om
226	C6	2	b	Truck	Arrow	0	1	cardboard	unr
226	C6	2	c	Insect	Acorn	0	1	0	om
226	C6	2	c	Star	Ladder	1	0	0	0
226	C6	2	c	Truck	Arrow	1	0	0	0
226	C6	2	c	Rose	Bag	1	0	0	0
226	C6	2	c	Elephant	Glass	0	1	clown	int	as target
226	C6	2	c	Reptile	Clown	1	0	0	0
226	C6	2	c	Bank	Cartoon	0	1	0	om
226	C6	2	c	Badger	Paper	1	0	0	0
226	C6	2	d	Star	Ladder	1	0	0	0
226	C6	2	d	Rose	Bag	1	0	0	0
226	C6	2	d	Insect	Acorn	0	1	clown	int	as target
226	C6	2	d	Badger	Paper	1	0	0	0
226	C6	2	d	Elephant	Glass	1	0	0	0
226	C6	2	d	Bank	Cartoon	1	0	0	0
226	C6	2	d	Reptile	Clown	0	1	acorn	int	as target
226	C6	2	d	Truck	Arrow	1	0	0	0
230	C2	2	a	Bank	Cartoon	1	0	0	0
230	C2	2	a	Reptile	Clown	1	0	0	0
230	C2	2	a	Star	Ladder	0	1	0	OM
230	C2	2	a	Rose	Bag	0	0	0	OM
230	C2	2	a	Elephant	Glass	1	0	0	0
230	C2	2	a	Truck	Arrow	0	1	0	OM
230	C2	2	a	Insect	Acorn	0	1	0	OM
230	C2	2	a	Badger	Paper	0	1	0	OM
230	C2	2	b	Elephant	Glass	1	0	0	0
230	C2	2	b	Insect	Acorn	1	0	0	0
230	C2	2	b	Reptile	Clown	1	0	0	0
230	C2	2	b	Rose	Bag	1	0	0	0
230	C2	2	b	Star	Ladder	1	0	0	0
230	C2	2	b	Badger	Paper	1	0	0	0
230	C2	2	b	Bank	Cartoon	1	0	0	0
230	C2	2	b	Truck	Arrow	1	0	0	0
230	C2	2	c	Insect	Acorn	1	0	0	0
230	C2	2	c	Star	Ladder	1	0	0	0
230	C2	2	c	Truck	Arrow	1	0	0	0
230	C2	2	c	Rose	Bag	1	0	0	0
230	C2	2	c	Elephant	Glass	1	0	0	0
230	C2	2	c	Reptile	Clown	1	0	0	0
230	C2	2	c	Bank	Cartoon	1	0	0	0
230	C2	2	c	Badger	Paper	1	0	0	0
230	C2	2	d	Star	Ladder	1	0	0	0
230	C2	2	d	Rose	Bag	1	0	0	0
230	C2	2	d	Insect	Acorn	1	0	0	0
230	C2	2	d	Badger	Paper	1	0	0	0
230	C2	2	d	Elephant	Glass	1	0	0	0
230	C2	2	d	Bank	Cartoon	1	0	0	0
230	C2	2	d	Reptile	Clown	1	0	0	0
230	C2	2	d	Truck	Arrow	1	0	0	0
227	C15	2	a	Bank	Cartoon	1	0	0	0
227	C15	2	a	Reptile	Clown	1	0	0	0
227	C15	2	a	Star	Ladder	0	1	0	OM
227	C15	2	a	Rose	Bag	1	0	0	0
227	C15	2	a	Elephant	Glass	1	0	0	0
227	C15	2	a	Truck	Arrow	1	0	0	0
227	C15	2	a	Insect	Acorn	1	0	0	0
227	C15	2	a	Badger	Paper	0	1	0	OM
227	C15	2	b	Elephant	Glass	1	0	0	0
227	C15	2	b	Insect	Acorn	1	0	0	0
227	C15	2	b	Reptile	Clown	1	0	0	0
227	C15	2	b	Rose	Bag	1	0	0	0
227	C15	2	b	Star	Ladder	1	0	0	0
227	C15	2	b	Badger	Paper	1	0	0	0
227	C15	2	b	Bank	Cartoon	1	0	0	0
227	C15	2	b	Truck	Arrow	1	0	0	0
227	C15	2	c	Insect	Acorn	1	0	0	0
227	C15	2	c	Star	Ladder	1	0	0	0
227	C15	2	c	Truck	Arrow	1	0	0	0
227	C15	2	c	Rose	Bag	1	0	0	0
227	C15	2	c	Elephant	Glass	1	0	0	0
227	C15	2	c	Reptile	Clown	1	0	0	0
227	C15	2	c	Bank	Cartoon	1	0	0	0
227	C15	2	c	Badger	Paper	1	0	0	0
227	C15	2	d	Star	Ladder	1	0	0	0
227	C15	2	d	Rose	Bag	1	0	0	0
227	C15	2	d	Insect	Acorn	1	0	0	0
227	C15	2	d	Badger	Paper	1	0	0	0
227	C15	2	d	Elephant	Glass	1	0	0	0
227	C15	2	d	Bank	Cartoon	1	0	0	0
227	C15	2	d	Reptile	Clown	1	0	0	0
227	C15	2	d	Truck	Arrow	1	0	0	0
204	C13	2	a	Bank	Cartoon	0	1	rose	INT	as probe
204	C13	2	a	Reptile	Clown	0	0	0	OM
204	C13	2	a	Star	Ladder	0	1	0	OM
204	C13	2	a	Rose	Bag	0	0	0	OM
204	C13	2	a	Elephant	Glass	0	0	0	OM
204	C13	2	a	Truck	Arrow	0	1	0	OM
204	C13	2	a	Insect	Acorn	0	1	0	OM
204	C13	2	a	Badger	Paper	0	1	0	OM
204	C13	2	b	Elephant	Glass	1	0	0	0
204	C13	2	b	Insect	Acorn	1	0	0	0
204	C13	2	b	Reptile	Clown	0	1	Ladder	INT	as target
204	C13	2	b	Rose	Bag	0	1	Ladder	INT	as target
204	C13	2	b	Star	Ladder	1	0	0	0
204	C13	2	b	Badger	Paper	0	1	Glue	PERS
204	C13	2	b	Bank	Cartoon	0	1	Glue	PERS
204	C13	2	b	Truck	Arrow	0	1	0	OM
204	C13	2	c	Insect	Acorn	1	0	0	0
204	C13	2	c	Star	Ladder	1	0	0	0
204	C13	2	c	Truck	Arrow	1	0	0	0
204	C13	2	c	Rose	Bag	1	0	0	0
204	C13	2	c	Elephant	Glass	1	0	0	0
204	C13	2	c	Reptile	Clown	0	1	Cartoon	INT	as target
204	C13	2	c	Bank	Cartoon	1	0	0	0
204	C13	2	c	Badger	Paper	1	0	0	0
204	C13	2	d	Star	Ladder	1	0	0	0
204	C13	2	d	Rose	Bag	1	0	0	0
204	C13	2	d	Insect	Acorn	1	0	0	0
204	C13	2	d	Badger	Paper	1	0	0	0
204	C13	2	d	Elephant	Glass	1	0	0	0
204	C13	2	d	Bank	Cartoon	1	0	0	0
204	C13	2	d	Reptile	Clown	1	0	0	0
204	C13	2	d	Truck	Arrow	1	0	0	0
218	C1	2	a	Bank	Cartoon	1	0	0	0
218	C1	2	a	Reptile	Clown	1	0	0	0
218	C1	2	a	Star	Ladder	1	0	0	0
218	C1	2	a	Rose	Bag	0	0	0	om
218	C1	2	a	Elephant	Glass	0	1	water	SEM	to target	0.24
218	C1	2	a	Truck	Arrow	1	0	0	0
218	C1	2	a	Insect	Acorn	1	0	0	0
218	C1	2	a	Badger	Paper	0	1	0	om
218	C1	2	b	Elephant	Glass	1	0	0	0
218	C1	2	b	Insect	Acorn	1	0	0	0
218	C1	2	b	Reptile	Clown	1	0	0	0
218	C1	2	b	Rose	Bag	1	0	0	0
218	C1	2	b	Star	Ladder	1	0	0	0
218	C1	2	b	Badger	Paper	1	0	0	0
218	C1	2	b	Bank	Cartoon	1	0	0	0
218	C1	2	b	Truck	Arrow	1	0	0	0
218	C1	2	c	Insect	Acorn	1	0	0	0
218	C1	2	c	Star	Ladder	1	0	0	0
218	C1	2	c	Truck	Arrow	1	0	0	0
218	C1	2	c	Rose	Bag	1	0	0	0
218	C1	2	c	Elephant	Glass	1	0	0	0
218	C1	2	c	Reptile	Clown	1	0	0	0
218	C1	2	c	Bank	Cartoon	1	0	0	0
218	C1	2	c	Badger	Paper	1	0	0	0
218	C1	2	d	Star	Ladder	1	0	0	0
218	C1	2	d	Rose	Bag	1	0	0	0
218	C1	2	d	Insect	Acorn	1	0	0	0
218	C1	2	d	Badger	Paper	1	0	0	0
218	C1	2	d	Elephant	Glass	1	0	0	0
218	C1	2	d	Bank	Cartoon	1	0	0	0
218	C1	2	d	Reptile	Clown	1	0	0	0
218	C1	2	d	Truck	Arrow	1	0	0	0
206	C3	2	a	Bank	Cartoon	0	1	0	OM
206	C3	2	a	Reptile	Clown	1	0	0	0
206	C3	2	a	Star	Ladder	0	1	0	OM
206	C3	2	a	Rose	Bag	0	0	0	OM
206	C3	2	a	Elephant	Glass	0	1	0	OM
206	C3	2	a	Truck	Arrow	1	0	0	0
206	C3	2	a	Insect	Acorn	0	1	Reptile	INT	as probe
206	C3	2	a	Badger	Paper	1	0	0	0
206	C3	2	b	Elephant	Glass	0	1	Acorn	INT	as target
206	C3	2	b	Insect	Acorn	0	1	Clown	INT	as target
206	C3	2	b	Reptile	Clown	1	0	0	0
206	C3	2	b	Rose	Bag	1	0	0	0
206	C3	2	b	Star	Ladder	1	0	0	0
206	C3	2	b	Badger	Paper	1	0	0	0
206	C3	2	b	Bank	Cartoon	0	1	0	OM
206	C3	2	b	Truck	Arrow	1	0	0	0
206	C3	2	c	Insect	Acorn	0	1	Clown	INT	as target
206	C3	2	c	Star	Ladder	1	0	0	0
206	C3	2	c	Truck	Arrow	1	0	0	0
206	C3	2	c	Rose	Bag	1	0	0	0
206	C3	2	c	Elephant	Glass	1	0	0	0
206	C3	2	c	Reptile	Clown	1	0	0	0
206	C3	2	c	Bank	Cartoon	1	0	0	0
206	C3	2	c	Badger	Paper	1	0	0	0
206	C3	2	d	Star	Ladder	1	0	0	0
206	C3	2	d	Rose	Bag	1	0	0	0
206	C3	2	d	Insect	Acorn	0	1	Clown	INT	as target
206	C3	2	d	Badger	Paper	1	0	0	0
206	C3	2	d	Elephant	Glass	1	0	0	0
206	C3	2	d	Bank	Cartoon	1	0	0	0
206	C3	2	d	Reptile	Clown	1	0	0	0
206	C3	2	d	Truck	Arrow	1	0	0	0
205	C12	2	a	Bank	Cartoon	1	0	0	0
205	C12	2	a	Reptile	Clown	1	0	0	0
205	C12	2	a	Star	Ladder	1	0	0	0
205	C12	2	a	Rose	Bag	1	0	0	0
205	C12	2	a	Elephant	Glass	1	0	0	0
205	C12	2	a	Truck	Arrow	0	1	0	OM
205	C12	2	a	Insect	Acorn	1	0	0	0
205	C12	2	a	Badger	Paper	0	1	0	OM
205	C12	2	b	Elephant	Glass	1	0	0	0
205	C12	2	b	Insect	Acorn	1	0	0	0
205	C12	2	b	Reptile	Clown	1	0	0	0
205	C12	2	b	Rose	Bag	1	0	0	0
205	C12	2	b	Star	Ladder	1	0	0	0
205	C12	2	b	Badger	Paper	1	0	0	0
205	C12	2	b	Bank	Cartoon	1	0	0	0
205	C12	2	b	Truck	Arrow	1	0	0	0
205	C12	2	c	Insect	Acorn	1	0	0	0
205	C12	2	c	Star	Ladder	1	0	0	0
205	C12	2	c	Truck	Arrow	1	0	0	0
205	C12	2	c	Rose	Bag	1	0	0	0
205	C12	2	c	Elephant	Glass	1	0	0	0
205	C12	2	c	Reptile	Clown	1	0	0	0
205	C12	2	c	Bank	Cartoon	1	0	0	0
205	C12	2	c	Badger	Paper	1	0	0	0
205	C12	2	d	Star	Ladder	1	0	0	0
205	C12	2	d	Rose	Bag	1	0	0	0
205	C12	2	d	Insect	Acorn	1	0	0	0
205	C12	2	d	Badger	Paper	1	0	0	0
205	C12	2	d	Elephant	Glass	1	0	0	0
205	C12	2	d	Bank	Cartoon	1	0	0	0
205	C12	2	d	Reptile	Clown	1	0	0	0
205	C12	2	d	Truck	Arrow	1	0	0	0
208	C9	2	a	Bank	Cartoon	0	0	0	OM
208	C9	2	a	Reptile	Clown	0	1	0	OM
208	C9	2	a	Star	Ladder	0	1	0	OM
208	C9	2	a	Rose	Bag	0	0	0	om
208	C9	2	a	Elephant	Glass	1	0	0	0
208	C9	2	a	Truck	Arrow	0	1	0	om
208	C9	2	a	Insect	Acorn	0	1	0	om
208	C9	2	a	Badger	Paper	0	1	0	om
208	C9	2	b	Elephant	Glass	1	0	0	0
208	C9	2	b	Insect	Acorn	1	0	0	0
208	C9	2	b	Reptile	Clown	0	1	0	om
208	C9	2	b	Rose	Bag	1	0	0	0
208	C9	2	b	Star	Ladder	0	1	0	om
208	C9	2	b	Badger	Paper	1	0	0	0
208	C9	2	b	Bank	Cartoon	0	1	0	om
208	C9	2	b	Truck	Arrow	0	1	0	om
208	C9	2	c	Insect	Acorn	1	0	0	0
208	C9	2	c	Star	Ladder	1	0	0	0
208	C9	2	c	Truck	Arrow	0	1	0	om
208	C9	2	c	Rose	Bag	1	0	0	0
208	C9	2	c	Elephant	Glass	1	0	0	0
208	C9	2	c	Reptile	Clown	0	1	0	om
208	C9	2	c	Bank	Cartoon	0	1	ladder	int	as target
208	C9	2	c	Badger	Paper	1	0	0	0
208	C9	2	d	Star	Ladder	0	1	0	om
208	C9	2	d	Rose	Bag	1	0	0	0
208	C9	2	d	Insect	Acorn	1	0	0	0
208	C9	2	d	Badger	Paper	1	0	0	0
208	C9	2	d	Elephant	Glass	1	0	0	0
208	C9	2	d	Bank	Cartoon	1	0	0	0
208	C9	2	d	Reptile	Clown	0	1	0	om
208	C9	2	d	Truck	Arrow	0	1	0	om
223	C10	2	a	Bank	Cartoon	0	0	0	OM
223	C10	2	a	Reptile	Clown	0	1	0	OM
223	C10	2	a	Star	Ladder	0	0	0	OM
223	C10	2	a	Rose	Bag	0	0	0	OM
223	C10	2	a	Elephant	Glass	1	0	0	0
223	C10	2	a	Truck	Arrow	0	1	0	OM
223	C10	2	a	Insect	Acorn	0	1	0	OM
223	C10	2	a	Badger	Paper	0	1	0	OM
223	C10	2	b	Elephant	Glass	1	0	0	0
223	C10	2	b	Insect	Acorn	0	1	0	OM
223	C10	2	b	Reptile	Clown	0	1	0	OM
223	C10	2	b	Rose	Bag	0	0	0	OM
223	C10	2	b	Star	Ladder	0	0	0	OM
223	C10	2	b	Badger	Paper	0	1	0	OM
223	C10	2	b	Bank	Cartoon	0	1	0	OM
223	C10	2	b	Truck	Arrow	0	1	0	OM
223	C10	2	c	Insect	Acorn	0	1	Badger	INT	as probe
223	C10	2	c	Star	Ladder	0	1	0	OM
223	C10	2	c	Truck	Arrow	0	1	0	OM
223	C10	2	c	Rose	Bag	0	0	0	OM
223	C10	2	c	Elephant	Glass	1	0	0	0
223	C10	2	c	Reptile	Clown	0	1	0	OM
223	C10	2	c	Bank	Cartoon	0	0	0	OM
223	C10	2	c	Badger	Paper	0	0	0	OM
223	C10	2	d	Star	Ladder	0	1	0	OM
223	C10	2	d	Rose	Bag	1	0	0	0
223	C10	2	d	Insect	Acorn	0	1	Clown	INT	as target
223	C10	2	d	Badger	Paper	0	1	0	OM
223	C10	2	d	Elephant	Glass	1	0	0	0
223	C10	2	d	Bank	Cartoon	0	1	0	OM
223	C10	2	d	Reptile	Clown	0	1	0	OM
223	C10	2	d	Truck	Arrow	0	1	0	OM

## Sheet: DescriptivesVPA
Group (1=patients; 2=controls)	1
Row Labels	Sum of Accuracy without cue	Sum of Accuracy with cue	Count of Probe	no cue+cue		No cue	Cue
P2	3	17	32	20		9.375	62.5
P3	6	20	32	26		18.75	81.25
P4	0	27	32	27		0	84.375
P5	4	27	32	31		12.5	96.875
P6	1	18	32	19		3.125	59.375
P8	1	23	32	24		3.125	75
P9	5	21	32	26		15.625	81.25
P10	13	12	32	25		40.625	78.125
						12.8906	77.3438
						12.9858	12.0163
Group (1=patients; 2=controls)	2
Row Labels	Sum of Accuracy without cue	Sum of Accuracy with cue	Count of Probe	no cue+cue		No cue	Cue
C1	29	2	32	31		90.625	96.875
C10	5	19	32	24		15.625	75
C11	7	19	32	26		21.875	81.25
C12	30	2	32	32		93.75	100
C13	18	11	32	29		56.25	90.625
C14	19	7	32	26		59.375	81.25
C15	30	2	32	32		93.75	100
C2	27	4	32	31		84.375	96.875
C3	22	9	32	31		68.75	96.875
C4	13	13	32	26		40.625	81.25
C5	23	6	32	29		71.875	90.625
C6	15	12	32	27		46.875	84.375
C7	16	14	32	30		50	93.75
C8	24	6	32	30		75	93.75
C9	15	15	32	30		46.875	93.75
						61.0417	90.4167
						24.6308	7.87623

## Sheet: Experiment1
Probe	Accuracy	List	ID	Group (1=patients; 2 = controls)	Paired list order	Overall list order	Choice1	Choice2	Choice3	Choice4	Target	Correct Choice	Response Choice	Response Choice	Semep	Sem	Ep	Relatedness	Episodic strenght	Type of Error	TotalError	Sem count	Semep count	Ep count	Confidence	Relatedness of Response	Perseverations	Possible Perseverations	Interferences	Possible interferences
apple	1	f	C16	2	2	6	tree	seed	orange	cliff	tree	1	tree	tree	seed	orange	cliff	related	strong		0	0	0	0	7	related answer	0	0	0	1
apple	1	e	C16	2	1	2	seed	tree	orange	soup	seed	1	seed	seed	tree	orange	soup	related	weak		0	0	0	0	7	related answer	0	0	0	0
baton	1	b	C16	2	2	8	children	conductor	relay	navy	navy	4	navy	navy	conductor	relay	children	unrelated	weak		0	0	0	0	7	unrelated answer	0	0	0	1
baton	1	a	C16	2	1	4	relay	orchestra	conductor	basket	conductor	3	conductor	conductor	orchestra	relay	basket	related	weak		0	0	0	0	7	related answer	0	0	0	0
beach	1	d	C16	2	2	5	cow	donkey	sand	sea	sea	4	sea	sea	donkey	sand	cow	related	strong		0	0	0	0	7	related answer	0	0	0	1
beach	1	c	C16	2	1	1	cow	sea	sand	angel	cow	1	cow	cow	sea	sand	angel	unrelated	strong		0	0	0	0	7	unrelated answer	0	0	0	0
bench	1	f	C16	2	2	6	seed	picnic	chair	cliff	cliff	4	cliff	cliff	picnic	chair	seed	unrelated	strong		0	0	0	0	7	unrelated answer	0	0	0	0
bench	1	e	C16	2	1	2	juice	picnic	chair	gun	gun	4	gun	gun	picnic	chair	juice	unrelated	weak		0	0	0	0	7	unrelated answer	0	0	0	0
bicycle	1	b	C16	2	2	8	basket	children	car	cake	children	2	children	children	basket	car	cake	unrelated	strong		0	0	0	0	7	unrelated answer	0	0	0	1
bicycle	1	a	C16	2	1	4	children	bus	car	basket	basket	4	basket	basket	bus	car	children	related	strong		0	0	0	0	7	related answer	0	0	0	0
bullet	1	f	C16	2	2	6	gun	juice	pistol	seed	juice	2	juice	juice	gun	pistol	seed	unrelated	weak		0	0	0	0	7	unrelated answer	0	0	0	0
bullet	1	e	C16	2	1	2	gun	rain	pistol	picnic	rain	2	rain	rain	gun	pistol	picnic	unrelated	strong		0	0	0	0	7	unrelated answer	0	0	0	0
camera	1	h	C16	2	2	7	picture	photo	dress	grass	dress	3	dress	dress	photo	picture	grass	unrelated	weak		0	0	0	0	7	unrelated answer	0	0	0	0
camera	1	g	C16	2	1	3	biscuit	photo	picture	guest	biscuit	1	biscuit	biscuit	photo	picture	guest	unrelated	strong		0	0	0	0	7	unrelated answer	0	0	0	0
chicken	1	d	C16	2	2	5	angel	turkey	hen	wing	wing	4	wing	wing	turkey	hen	angel	related	weak		0	0	0	0	7	related answer	0	0	0	0
chicken	1	c	C16	2	1	1	wing	glass	hen	donkey	glass	2	glass	glass	wing	hen	donkey	unrelated	weak		0	0	0	0	7	unrelated answer	0	0	0	0
christmas	1	d	C16	2	2	5	angel	turkey	present	sea	turkey	2	turkey	turkey	angel	present	sea	related	weak		0	0	0	0	7	related answer	0	0	0	0
christmas	1	c	C16	2	1	1	cow	turkey	present	bottle	bottle	4	bottle	bottle	turkey	present	cow	unrelated	weak		0	0	0	0	7	unrelated answer	0	0	0	0
church	1	h	C16	2	2	7	swing	steeple	vicar	biscuit	biscuit	4	biscuit	biscuit	steeple	vicar	swing	unrelated	weak		0	0	0	0	7	unrelated answer	0	0	0	0
church	1	g	C16	2	1	3	vicar	steeple	holiday	dress	holiday	3	holiday	holiday	steeple	vicar	dress	unrelated	strong		0	0	0	0	7	unrelated answer	0	0	0	0
coffee	1	h	C16	2	2	7	biscuit	photo	cappucino	swing	photo	2	photo	photo	biscuit	cappucino	swing	unrelated	strong		0	0	0	0	7	unrelated answer	0	0	0	0
coffee	1	g	C16	2	1	3	cappucino	biscuit	steeple	holiday	steeple	3	steeple	steeple	biscuit	cappucino	holiday	unrelated	weak		0	0	0	0	7	unrelated answer	0	0	0	0
fairy	1	d	C16	2	2	5	angel	wing	wand	donkey	angel	1	angel	angel	wing	wand	donkey	related	strong		0	0	0	0	7	related answer	0	0	0	1
fairy	1	c	C16	2	1	1	donkey	angel	wand	sea	donkey	1	donkey	donkey	angel	wand	sea	unrelated	strong		0	0	0	0	7	unrelated answer	0	0	0	0
farm	1	d	C16	2	2	5	yard	cow	donkey	sea	donkey	3	donkey	donkey	cow	yard	sea	related	strong		0	0	0	0	7	related answer	0	0	0	1
farm	1	c	C16	2	1	1	donkey	sea	yard	angel	sea	2	sea	sea	donkey	yard	angel	unrelated	strong		0	0	0	0	7	unrelated answer	0	0	0	0
fruit	1	b	C16	2	2	8	loaf	cake	bus	children	bus	3	bus	bus	cake	loaf	children	unrelated	strong		0	0	0	0	7	unrelated answer	0	0	0	1
fruit	1	a	C16	2	1	4	basket	cake	loaf	bus	cake	2	cake	cake	basket	loaf	bus	related	strong		0	0	0	0	7	related answer	0	0	0	0
garden	1	h	C16	2	2	7	steeple	grass	pond	swing	swing	4	swing	swing	grass	pond	steeple	related	strong		0	0	0	0	7	related answer	0	0	0	1
garden	1	g	C16	2	1	3	grass	swing	pond	guest	grass	1	grass	grass	swing	pond	guest	related	weak		0	0	0	0	7	related answer	0	0	0	0
hotel	0	h	C16	2	2	7	bedroom	guest	holiday	steeple	holiday	3	guest	guest	guest	bedroom	steeple	related	weak	SemEp	1	0	1	0	7	related answer	0	0	1	1
hotel	1	g	C16	2	1	3	holiday	guest	bedroom	dress	guest	2	guest	guest	holiday	bedroom	dress	related	strong		0	0	0	0	7	related answer	0	0	0	0
lunch	1	f	C16	2	2	6	soup	picnic	sandwich	tree	picnic	2	picnic	picnic	soup	sandwich	tree	related	weak		0	0	0	0	7	related answer	0	0	0	1
lunch	1	e	C16	2	1	2	soup	juice	sandwich	rain	soup	1	soup	soup	juice	sandwich	rain	related	strong		0	0	0	0	7	related answer	0	0	0	0
milk	1	d	C16	2	2	5	cow	bottle	cream	angel	cow	1	cow	cow	bottle	cream	angel	related	strong		0	0	0	0	7	related answer	0	0	0	1
milk	1	c	C16	2	1	1	cream	cow	angel	sea	angel	3	angel	angel	cow	cream	sea	unrelated	strong		0	0	0	0	7	unrelated answer	0	0	0	0
officers	1	b	C16	2	2	8	cake	navy	police	orchestra	orchestra	4	orchestra	orchestra	navy	police	cake	unrelated	weak		0	0	0	0	7	unrelated answer	0	0	0	1
officers	1	a	C16	2	1	4	army	navy	police	children	navy	2	navy	navy	army	police	children	related	weak		0	0	0	0	7	related answer	0	0	0	0
party	1	b	C16	2	2	8	balloon	children	basket	bus	basket	3	basket	basket	children	balloon	bus	unrelated	strong		0	0	0	0	7	unrelated answer	0	0	0	1
party	1	a	C16	2	1	4	basket	cake	balloon	children	children	4	children	children	cake	balloon	basket	related	strong		0	0	0	0	7	related answer	0	0	0	0
pear	1	f	C16	2	2	6	cider	tree	seed	gun	seed	3	seed	seed	tree	cider	gun	related	strong		0	0	0	0	7	related answer	0	0	0	1
pear	1	e	C16	2	1	2	seed	tree	cider	soup	tree	2	tree	tree	seed	cider	soup	related	weak		0	0	0	0	7	related answer	0	0	0	0
playground	1	h	C16	2	2	7	grass	swing	slide	photo	grass	1	grass	grass	swing	slide	photo	related	strong		0	0	0	0	7	related answer	0	0	0	1
playground	1	g	C16	2	1	3	grass	swing	slide	holiday	swing	2	swing	swing	grass	slide	holiday	related	weak		0	0	0	0	7	related answer	0	0	0	0
puddle	1	f	C16	2	2	6	drizzle	rain	gun	tree	gun	3	gun	gun	rain	drizzle	tree	unrelated	strong		0	0	0	0	7	unrelated answer	0	0	0	0
puddle	1	e	C16	2	1	2	drizzle	rain	cliff	picnic	cliff	3	cliff	cliff	rain	drizzle	picnic	unrelated	weak		0	0	0	0	7	unrelated answer	0	0	0	0
school	1	b	C16	2	2	8	cake	bus	teacher	basket	cake	1	cake	cake	bus	teacher	basket	unrelated	strong		0	0	0	0	7	unrelated answer	0	0	0	1
school	1	a	C16	2	1	4	bus	children	teacher	cake	bus	1	bus	bus	children	teacher	cake	related	strong		0	0	0	0	7	related answer	0	0	0	0
stone	1	f	C16	2	2	6	gun	cliff	rock	rain	rain	4	rain	rain	cliff	rock	gun	unrelated	weak		0	0	0	0	7	unrelated answer	0	0	0	0
stone	1	e	C16	2	1	2	juice	cliff	rock	picnic	picnic	4	picnic	picnic	cliff	rock	juice	unrelated	strong		0	0	0	0	7	unrelated answer	0	0	0	0
sun	1	h	C16	2	2	7	steeple	holiday	cloud	photo	steeple	1	steeple	steeple	holiday	cloud	photo	unrelated	strong		0	0	0	0	7	unrelated answer	0	0	0	1
sun	1	g	C16	2	1	3	biscuit	dress	cloud	photo	photo	4	photo	photo	dress	cloud	biscuit	unrelated	weak		0	0	0	0	7	unrelated answer	0	0	0	0
vegetable	1	f	C16	2	2	6	soup	juice	broth	cliff	soup	1	soup	soup	juice	broth	cliff	related	weak		0	0	0	0	7	related answer	0	0	0	1
vegetable	1	e	C16	2	1	2	broth	soup	juice	rain	juice	3	juice	juice	soup	broth	rain	related	strong		0	0	0	0	7	related answer	0	0	0	0
violin	1	b	C16	2	2	8	army	orchestra	trumpet	bus	army	1	army	army	orchestra	trumpet	bus	unrelated	weak		0	0	0	0	7	unrelated answer	0	0	0	1
violin	1	a	C16	2	1	4	trumpet	conductor	orchestra	bus	orchestra	3	orchestra	orchestra	conductor	trumpet	bus	related	weak		0	0	0	0	7	related answer	0	0	0	0
war	1	b	C16	2	2	8	army	conductor	soldier	basket	conductor	2	conductor	conductor	army	soldier	basket	unrelated	weak		0	0	0	0	6	unrelated answer	0	0	0	1
war	1	a	C16	2	1	4	army	navy	soldier	cake	army	1	army	army	navy	soldier	cake	related	weak		0	0	0	0	7	related answer	0	0	0	0
water	1	d	C16	2	2	5	tap	sea	glass	donkey	glass	3	glass	glass	sea	tap	donkey	related	weak		0	0	0	0	7	related answer	0	0	0	0
water	1	c	C16	2	1	1	tap	glass	turkey	cow	turkey	3	turkey	turkey	glass	tap	cow	unrelated	weak		0	0	0	0	7	unrelated answer	0	0	0	0
wedding	1	h	C16	2	2	7	dress	guest	bride	grass	guest	2	guest	guest	dress	bride	grass	related	weak		0	0	0	0	7	related answer	0	0	0	1
wedding	1	g	C16	2	1	3	biscuit	guest	bride	dress	dress	4	dress	dress	guest	bride	biscuit	related	strong		0	0	0	0	7	related answer	0	0	0	0
wine	1	d	C16	2	2	5	glass	bottle	beer	cow	bottle	2	bottle	bottle	glass	beer	cow	related	weak		0	0	0	0	7	related answer	0	0	0	0
wine	1	c	C16	2	1	1	donkey	bottle	beer	wing	wing	4	wing	wing	bottle	beer	donkey	unrelated	weak		0	0	0	0	7	unrelated answer	0	0	0	0
apple	1	f	P8	1	2	8	tree	seed	orange	cliff	tree	1	tree	tree	seed	orange	cliff	related	strong		0	0	0	0	7	related answer	0	0	0	1
apple	1	e	P8	1	1	4	seed	tree	orange	soup	seed	1	seed	seed	tree	orange	soup	related	weak		0	0	0	0	6	related answer	0	0	0	0
baton	0	b	P8	1	2	5	children	conductor	relay	navy	navy	4	conductor	conductor	conductor	relay	children	unrelated	weak	SemEp	1	0	1	0	2	related answer	0	0	1	1
baton	1	a	P8	1	1	1	relay	orchestra	conductor	basket	conductor	3	conductor	conductor	orchestra	relay	basket	related	weak		0	0	0	0	6	related answer	0	0	0	0
beach	1	d	P8	1	2	7	cow	donkey	sand	sea	sea	4	sea	sea	donkey	sand	cow	related	strong		0	0	0	0	7	related answer	0	0	0	1
beach	1	c	P8	1	1	3	cow	sea	sand	angel	cow	1	cow	cow	sea	sand	angel	unrelated	strong		0	0	0	0	7	unrelated answer	0	0	0	0
bench	1	f	P8	1	2	8	seed	picnic	chair	cliff	cliff	4	cliff	cliff	picnic	chair	seed	unrelated	strong		0	0	0	0	6	unrelated answer	0	0	0	0
bench	1	e	P8	1	1	4	juice	picnic	chair	gun	gun	4	gun	gun	picnic	chair	juice	unrelated	weak		0	0	0	0	7	unrelated answer	0	0	0	0
bicycle	1	b	P8	1	2	5	basket	children	car	cake	children	2	children	children	basket	car	cake	unrelated	strong		0	0	0	0	5	unrelated answer	0	0	0	1
bicycle	1	a	P8	1	1	1	children	bus	car	basket	basket	4	basket	basket	bus	car	children	related	strong		0	0	0	0	7	related answer	0	0	0	0
bullet	0	f	P8	1	2	8	gun	juice	pistol	seed	juice	2	seed	seed	gun	pistol	seed	unrelated	weak	Ep	1	0	0	1	1	unrelated answer	0	0	0	0
bullet	0	e	P8	1	1	4	gun	rain	pistol	picnic	rain	2	picnic	picnic	gun	pistol	picnic	unrelated	strong	Ep	1	0	0	1	5	unrelated answer	0	0	0	0
camera	0	h	P8	1	2	6	picture	photo	dress	grass	dress	3	picture	picture	photo	picture	grass	unrelated	weak	Sem	1	1	0	0	3	related answer	0	0	0	0
camera	1	g	P8	1	1	2	biscuit	photo	picture	guest	biscuit	1	biscuit	biscuit	photo	picture	guest	unrelated	strong		0	0	0	0	5	unrelated answer	0	0	0	0
chicken	1	d	P8	1	2	7	angel	turkey	hen	wing	wing	4	wing	wing	turkey	hen	angel	related	weak		0	0	0	0	7	related answer	0	0	0	0
chicken	1	c	P8	1	1	3	wing	glass	hen	donkey	glass	2	glass	glass	wing	hen	donkey	unrelated	weak		0	0	0	0	4	unrelated answer	0	0	0	0
christmas	1	d	P8	1	2	7	angel	turkey	present	sea	turkey	2	turkey	turkey	angel	present	sea	related	weak		0	0	0	0	7	related answer	0	0	0	0
christmas	0	c	P8	1	1	3	cow	turkey	present	bottle	bottle	4	turkey	turkey	turkey	present	cow	unrelated	weak	SemEp	1	0	1	0	1	related answer	0	0	0	0
church	1	h	P8	1	2	6	swing	steeple	vicar	biscuit	biscuit	4	biscuit	biscuit	steeple	vicar	swing	unrelated	weak		0	0	0	0	7	unrelated answer	0	0	0	0
church	1	g	P8	1	1	2	vicar	steeple	holiday	dress	holiday	3	holiday	holiday	steeple	vicar	dress	unrelated	strong		0	0	0	0	7	unrelated answer	0	0	0	0
coffee	1	h	P8	1	2	6	biscuit	photo	cappucino	swing	photo	2	photo	photo	biscuit	cappucino	swing	unrelated	strong		0	0	0	0	7	unrelated answer	0	0	0	0
coffee	1	g	P8	1	1	2	cappucino	biscuit	steeple	holiday	steeple	3	steeple	steeple	biscuit	cappucino	holiday	unrelated	weak		0	0	0	0	7	unrelated answer	0	0	0	0
fairy	1	d	P8	1	2	7	angel	wing	wand	donkey	angel	1	angel	angel	wing	wand	donkey	related	strong		0	0	0	0	7	related answer	0	0	0	1
fairy	1	c	P8	1	1	3	donkey	angel	wand	sea	donkey	1	donkey	donkey	angel	wand	sea	unrelated	strong		0	0	0	0	7	unrelated answer	0	0	0	0
farm	1	d	P8	1	2	7	yard	cow	donkey	sea	donkey	3	donkey	donkey	cow	yard	sea	related	strong		0	0	0	0	6	related answer	0	0	0	1
farm	1	c	P8	1	1	3	donkey	sea	yard	angel	sea	2	sea	sea	donkey	yard	angel	unrelated	strong		0	0	0	0	7	unrelated answer	0	0	0	0
fruit	0	b	P8	1	2	5	loaf	cake	bus	children	bus	3	cake	cake	cake	loaf	children	unrelated	strong	SemEp	1	0	1	0	1	related answer	0	0	1	1
fruit	1	a	P8	1	1	1	basket	cake	loaf	bus	cake	2	cake	cake	basket	loaf	bus	related	strong		0	0	0	0	7	related answer	0	0	0	0
garden	1	h	P8	1	2	6	steeple	grass	pond	swing	swing	4	swing	swing	grass	pond	steeple	related	strong		0	0	0	0	6	related answer	0	0	0	1
garden	1	g	P8	1	1	2	grass	swing	pond	guest	grass	1	grass	grass	swing	pond	guest	related	weak		0	0	0	0	7	related answer	0	0	0	0
hotel	1	h	P8	1	2	6	bedroom	guest	holiday	steeple	holiday	3	holiday	holiday	guest	bedroom	steeple	related	weak		0	0	0	0	4	related answer	0	0	0	1
hotel	1	g	P8	1	1	2	holiday	guest	bedroom	dress	guest	2	guest	guest	holiday	bedroom	dress	related	strong		0	0	0	0	7	related answer	0	0	0	0
lunch	1	f	P8	1	2	8	soup	picnic	sandwich	tree	picnic	2	picnic	picnic	soup	sandwich	tree	related	weak		0	0	0	0	5	related answer	0	0	0	1
lunch	1	e	P8	1	1	4	soup	juice	sandwich	rain	soup	1	soup	soup	juice	sandwich	rain	related	strong		0	0	0	0	7	related answer	0	0	0	0
milk	1	d	P8	1	2	7	cow	bottle	cream	angel	cow	1	cow	cow	bottle	cream	angel	related	strong		0	0	0	0	7	related answer	0	0	0	1
milk	1	c	P8	1	1	3	cream	cow	angel	sea	angel	3	angel	angel	cow	cream	sea	unrelated	strong		0	0	0	0	5	unrelated answer	0	0	0	0
officers	1	b	P8	1	2	5	cake	navy	police	orchestra	orchestra	4	orchestra	orchestra	navy	police	cake	unrelated	weak		0	0	0	0	7	unrelated answer	0	0	0	0
officers	0	a	P8	1	1	1	army	navy	police	children	navy	2	army	army	army	police	children	related	weak	SemEp	1	0	1	0	3	related answer	0	0	0	0
party	1	b	P8	1	2	5	balloon	children	basket	bus	basket	3	basket	basket	children	balloon	bus	unrelated	strong		0	0	0	0	6	unrelated answer	0	0	0	1
party	1	a	P8	1	1	1	basket	cake	balloon	children	children	4	children	children	cake	balloon	basket	related	strong		0	0	0	0	7	related answer	0	0	0	0
pear	0	f	P8	1	2	8	cider	tree	seed	gun	seed	3	tree	tree	tree	cider	gun	related	strong	SemEp	1	0	1	0	5	related answer	0	0	1	1
pear	1	e	P8	1	1	4	seed	tree	cider	soup	tree	2	tree	tree	seed	cider	soup	related	weak		0	0	0	0	7	related answer	0	0	0	0
playground	1	h	P8	1	2	6	grass	swing	slide	photo	grass	1	grass	grass	swing	slide	photo	related	strong		0	0	0	0	7	related answer	0	0	0	1
playground	1	g	P8	1	1	2	grass	swing	slide	holiday	swing	2	swing	swing	grass	slide	holiday	related	weak		0	0	0	0	7	related answer	0	0	0	0
puddle	0	f	P8	1	2	8	drizzle	rain	gun	tree	gun	3	drizzle	drizzle	rain	drizzle	tree	unrelated	strong	Sem	1	1	0	0	3	related answer	0	0	0	0
puddle	1	e	P8	1	1	4	drizzle	rain	cliff	picnic	cliff	3	cliff	cliff	rain	drizzle	picnic	unrelated	weak		0	0	0	0	7	unrelated answer	0	0	0	0
school	1	b	P8	1	2	5	cake	bus	teacher	basket	cake	1	cake	cake	bus	teacher	basket	unrelated	strong		0	0	0	0	7	unrelated answer	0	0	0	1
school	1	a	P8	1	1	1	bus	children	teacher	cake	bus	1	bus	bus	children	teacher	cake	related	strong		0	0	0	0	7	related answer	0	0	0	0
stone	1	f	P8	1	2	8	gun	cliff	rock	rain	rain	4	rain	rain	cliff	rock	gun	unrelated	weak		0	0	0	0	7	unrelated answer	0	0	0	0
stone	1	e	P8	1	1	4	juice	cliff	rock	picnic	picnic	4	picnic	picnic	cliff	rock	juice	unrelated	strong		0	0	0	0	7	unrelated answer	0	0	0	0
sun	1	h	P8	1	2	6	steeple	holiday	cloud	photo	steeple	1	steeple	steeple	holiday	cloud	photo	unrelated	strong		0	0	0	0	7	unrelated answer	0	0	0	1
sun	1	g	P8	1	1	2	biscuit	dress	cloud	photo	photo	4	photo	photo	dress	cloud	biscuit	unrelated	weak		0	0	0	0	7	unrelated answer	0	0	0	0
vegetable	0	f	P8	1	2	8	soup	juice	broth	cliff	soup	1	juice	juice	juice	broth	cliff	related	weak	SemEp	1	0	1	0	6	related answer	0	0	0	0
vegetable	0	e	P8	1	1	4	broth	soup	juice	rain	juice	3	soup	soup	soup	broth	rain	related	strong	SemEp	1	0	1	0	1	related answer	0	0	0	0
violin	1	b	P8	1	2	5	army	orchestra	trumpet	bus	army	1	army	army	orchestra	trumpet	bus	unrelated	weak		0	0	0	0	7	unrelated answer	0	0	0	1
violin	1	a	P8	1	1	1	trumpet	conductor	orchestra	bus	orchestra	3	orchestra	orchestra	conductor	trumpet	bus	related	weak		0	0	0	0	7	related answer	0	0	0	0
war	0	b	P8	1	2	5	army	conductor	soldier	basket	conductor	2	basket	basket	army	soldier	basket	unrelated	weak	Ep	1	0	0	1	1	unrelated answer	0	1	0	0
war	0	a	P8	1	1	1	army	navy	soldier	cake	army	1	soldier	soldier	navy	soldier	cake	related	weak	Sem	1	1	0	0	2	related answer	0	0	0	0
water	1	d	P8	1	2	7	tap	sea	glass	donkey	glass	3	glass	glass	sea	tap	donkey	related	weak		0	0	0	0	7	related answer	0	0	0	0
water	0	c	P8	1	1	3	tap	glass	turkey	cow	turkey	3	glass	glass	glass	tap	cow	unrelated	weak	SemEp	1	0	1	0	4	related answer	0	0	0	0
wedding	1	h	P8	1	2	6	dress	guest	bride	grass	guest	2	guest	guest	dress	bride	grass	related	weak		0	0	0	0	5	related answer	0	1	0	0
wedding	0	g	P8	1	1	2	biscuit	guest	bride	dress	dress	4	bride	bride	guest	bride	biscuit	related	strong	Sem	1	1	0	0	7	related answer	0	0	0	0
wine	0	d	P8	1	2	7	glass	bottle	beer	cow	bottle	2	glass	glass	glass	beer	cow	related	weak	SemEp	1	0	1	0	7	related answer	0	0	0	0
wine	1	c	P8	1	1	3	donkey	bottle	beer	wing	wing	4	wing	wing	bottle	beer	donkey	unrelated	weak		0	0	0	0	7	unrelated answer	0	0	0	0
apple	1	f	C17	2	2	8	tree	seed	orange	cliff	tree	1	tree	tree	seed	orange	cliff	related	strong		0	0	0	0	5	related answer	0	0	0	0
apple	0	e	C17	2	1	4	seed	tree	orange	soup	seed	1	tree	tree	tree	orange	soup	related	weak	SemEp	1	0	1	0	5	related answer	0	0	0	0
baton	0	b	C17	2	2	6	children	conductor	relay	navy	navy	4	conductor	conductor	conductor	relay	children	unrelated	weak	SemEp	1	0	1	0	5	related answer	0	0	1	1
baton	1	a	C17	2	1	2	relay	orchestra	conductor	basket	conductor	3	conductor	conductor	orchestra	relay	basket	related	weak		0	0	0	0	5	related answer	0	0	0	0
beach	1	d	C17	2	2	7	cow	donkey	sand	sea	sea	4	sea	sea	donkey	sand	cow	related	strong		0	0	0	0	4	related answer	0	0	0	1
beach	1	c	C17	2	1	3	cow	sea	sand	angel	cow	1	cow	cow	sea	sand	angel	unrelated	strong		0	0	0	0	7	unrelated answer	0	0	0	0
bench	1	f	C17	2	2	8	seed	picnic	chair	cliff	cliff	4	cliff	cliff	picnic	chair	seed	unrelated	strong		0	0	0	0	5	unrelated answer	0	0	0	0
bench	1	e	C17	2	1	4	juice	picnic	chair	gun	gun	4	gun	gun	picnic	chair	juice	unrelated	weak		0	0	0	0	6	unrelated answer	0	0	0	0
bicycle	0	b	C17	2	2	6	basket	children	car	cake	children	2	basket	basket	basket	car	cake	unrelated	strong	SemEp	1	0	1	0	4	related answer	0	0	1	1
bicycle	1	a	C17	2	1	2	children	bus	car	basket	basket	4	basket	basket	bus	car	children	related	strong		0	0	0	0	7	related answer	0	0	0	0
bullet	0	f	C17	2	2	8	gun	juice	pistol	seed	juice	2	gun	gun	gun	pistol	seed	unrelated	weak	SemEp	1	0	1	0	4	related answer	1	1	0	0
bullet	0	e	C17	2	1	4	gun	rain	pistol	picnic	rain	2	gun	gun	gun	pistol	picnic	unrelated	strong	SemEp	1	0	1	0	4	related answer	0	0	0	0
camera	0	h	C17	2	2	5	picture	photo	dress	grass	dress	3	grass	grass	photo	picture	grass	unrelated	weak	Ep	1	0	0	1	5	unrelated answer	0	0	0	0
camera	1	g	C17	2	1	1	biscuit	photo	picture	guest	biscuit	1	biscuit	biscuit	photo	picture	guest	unrelated	strong		0	0	0	0	7	unrelated answer	0	0	0	0
chicken	1	d	C17	2	2	7	angel	turkey	hen	wing	wing	4	wing	wing	turkey	hen	angel	related	weak		0	0	0	0	7	related answer	0	0	0	0
chicken	1	c	C17	2	1	3	wing	glass	hen	donkey	glass	2	glass	glass	wing	hen	donkey	unrelated	weak		0	0	0	0	6	unrelated answer	0	0	0	0
christmas	0	d	C17	2	2	7	angel	turkey	present	sea	turkey	2	present	present	angel	present	sea	related	weak	Sem	1	1	0	0	5	related answer	0	0	0	0
christmas	1	c	C17	2	1	3	cow	turkey	present	bottle	bottle	4	bottle	bottle	turkey	present	cow	unrelated	weak		0	0	0	0	6	unrelated answer	0	0	0	0
church	1	h	C17	2	2	5	swing	steeple	vicar	biscuit	biscuit	4	biscuit	biscuit	steeple	vicar	swing	unrelated	weak		0	0	0	0	5	unrelated answer	0	0	0	0
church	1	g	C17	2	1	1	vicar	steeple	holiday	dress	holiday	3	holiday	holiday	steeple	vicar	dress	unrelated	strong		0	0	0	0	7	unrelated answer	0	0	0	0
coffee	1	h	C17	2	2	5	biscuit	photo	cappucino	swing	photo	2	photo	photo	biscuit	cappucino	swing	unrelated	strong		0	0	0	0	5	unrelated answer	0	0	0	0
coffee	1	g	C17	2	1	1	cappucino	biscuit	steeple	holiday	steeple	3	steeple	steeple	biscuit	cappucino	holiday	unrelated	weak		0	0	0	0	4	unrelated answer	0	0	0	0
fairy	1	d	C17	2	2	7	angel	wing	wand	donkey	angel	1	angel	angel	wing	wand	donkey	related	strong		0	0	0	0	7	related answer	0	0	0	1
fairy	1	c	C17	2	1	3	donkey	angel	wand	sea	donkey	1	donkey	donkey	angel	wand	sea	unrelated	strong		0	0	0	0	7	unrelated answer	0	0	0	0
farm	1	d	C17	2	2	7	yard	cow	donkey	sea	donkey	3	donkey	donkey	cow	yard	sea	related	strong		0	0	0	0	5	related answer	0	0	0	0
farm	0	c	C17	2	1	3	donkey	sea	yard	angel	sea	2	angel	angel	donkey	yard	angel	unrelated	strong	Ep	1	0	0	1	5	unrelated answer	0	0	0	0
fruit	1	b	C17	2	2	6	loaf	cake	bus	children	bus	3	bus	bus	cake	loaf	children	unrelated	strong		0	0	0	0	5	unrelated answer	0	0	0	1
fruit	1	a	C17	2	1	2	basket	cake	loaf	bus	cake	2	cake	cake	basket	loaf	bus	related	strong		0	0	0	0	7	related answer	0	0	0	0
garden	1	h	C17	2	2	5	steeple	grass	pond	swing	swing	4	swing	swing	grass	pond	steeple	related	strong		0	0	0	0	7	related answer	0	0	0	1
garden	1	g	C17	2	1	1	grass	swing	pond	guest	grass	1	grass	grass	swing	pond	guest	related	weak		0	0	0	0	7	related answer	0	0	0	0
hotel	0	h	C17	2	2	5	bedroom	guest	holiday	steeple	holiday	3	steeple	steeple	guest	bedroom	steeple	related	weak	Ep	1	0	0	1	4	unrelated answer	0	0	0	1
hotel	1	g	C17	2	1	1	holiday	guest	bedroom	dress	guest	2	guest	guest	holiday	bedroom	dress	related	strong		0	0	0	0	7	related answer	0	0	0	0
lunch	0	f	C17	2	2	8	soup	picnic	sandwich	tree	picnic	2	sandwich	sandwich	soup	sandwich	tree	related	weak	Sem	1	1	0	0	4	related answer	0	0	0	0
lunch	0	e	C17	2	1	4	soup	juice	sandwich	rain	soup	1	juice	juice	juice	sandwich	rain	related	strong	SemEp	1	0	1	0	6	related answer	0	0	0	0
milk	1	d	C17	2	2	7	cow	bottle	cream	angel	cow	1	cow	cow	bottle	cream	angel	related	strong		0	0	0	0	5	related answer	0	0	0	0
milk	0	c	C17	2	1	3	cream	cow	angel	sea	angel	3	sea	sea	cow	cream	sea	unrelated	strong	Ep	1	0	0	1	5	unrelated answer	0	0	0	0
officers	0	b	C17	2	2	6	cake	navy	police	orchestra	orchestra	4	navy	navy	navy	police	cake	unrelated	weak	SemEp	1	0	1	0	4	related answer	0	0	1	1
officers	1	a	C17	2	1	2	army	navy	police	children	navy	2	navy	navy	army	police	children	related	weak		0	0	0	0	6	related answer	0	0	0	0
party	1	b	C17	2	2	6	balloon	children	basket	bus	basket	3	basket	basket	children	balloon	bus	unrelated	strong		0	0	0	0	4	unrelated answer	0	0	0	1
party	1	a	C17	2	1	2	basket	cake	balloon	children	children	4	children	children	cake	balloon	basket	related	strong		0	0	0	0	6	related answer	0	0	0	0
pear	1	f	C17	2	2	8	cider	tree	seed	gun	seed	3	seed	seed	tree	cider	gun	related	strong		0	0	0	0	7	related answer	0	0	0	0
pear	0	e	C17	2	1	4	seed	tree	cider	soup	tree	2	soup	soup	seed	cider	soup	related	weak	Ep	1	0	0	1	6	unrelated answer	0	0	0	0
playground	0	h	C17	2	2	5	grass	swing	slide	photo	grass	1	swing	swing	swing	slide	photo	related	strong	SemEp	1	0	1	0	5	related answer	0	0	1	1
playground	1	g	C17	2	1	1	grass	swing	slide	holiday	swing	2	swing	swing	grass	slide	holiday	related	weak		0	0	0	0	6	related answer	0	0	0	0
puddle	1	f	C17	2	2	8	drizzle	rain	gun	tree	gun	3	gun	gun	rain	drizzle	tree	unrelated	strong		0	0	0	0	5	unrelated answer	0	0	0	0
puddle	0	e	C17	2	1	4	drizzle	rain	cliff	picnic	cliff	3	picnic	picnic	rain	drizzle	picnic	unrelated	weak	Ep	1	0	0	1	6	unrelated answer	0	0	0	0
school	0	b	C17	2	2	6	cake	bus	teacher	basket	cake	1	basket	basket	bus	teacher	basket	unrelated	strong	Ep	1	0	0	1	5	unrelated answer	0	0	0	1
school	1	a	C17	2	1	2	bus	children	teacher	cake	bus	1	bus	bus	children	teacher	cake	related	strong		0	0	0	0	7	related answer	0	0	0	0
stone	0	f	C17	2	2	8	gun	cliff	rock	rain	rain	4	cliff	cliff	cliff	rock	gun	unrelated	weak	SemEp	1	0	1	0	5	related answer	0	0	0	0
stone	0	e	C17	2	1	4	juice	cliff	rock	picnic	picnic	4	juice	juice	cliff	rock	juice	unrelated	strong	Ep	1	0	0	1	6	unrelated answer	0	0	0	0
sun	1	h	C17	2	2	5	steeple	holiday	cloud	photo	steeple	1	steeple	steeple	holiday	cloud	photo	unrelated	strong		0	0	0	0	4	unrelated answer	0	0	0	1
sun	1	g	C17	2	1	1	biscuit	dress	cloud	photo	photo	4	photo	photo	dress	cloud	biscuit	unrelated	weak		0	0	0	0	6	unrelated answer	0	0	0	0
vegetable	1	f	C17	2	2	8	soup	juice	broth	cliff	soup	1	soup	soup	juice	broth	cliff	related	weak		0	0	0	0	7	related answer	0	0	0	1
vegetable	1	e	C17	2	1	4	broth	soup	juice	rain	juice	3	juice	juice	soup	broth	rain	related	strong		0	0	0	0	7	related answer	0	0	0	0
violin	0	b	C17	2	2	6	army	orchestra	trumpet	bus	army	1	orchestra	orchestra	orchestra	trumpet	bus	unrelated	weak	SemEp	1	0	1	0	5	related answer	0	0	1	1
violin	1	a	C17	2	1	2	trumpet	conductor	orchestra	bus	orchestra	3	orchestra	orchestra	conductor	trumpet	bus	related	weak		0	0	0	0	7	related answer	0	0	0	0
war	0	b	C17	2	2	6	army	conductor	soldier	basket	conductor	2	army	army	army	soldier	basket	unrelated	weak	SemEp	1	0	1	0	4	related answer	0	1	0	0
war	0	a	C17	2	1	2	army	navy	soldier	cake	army	1	soldier	soldier	navy	soldier	cake	related	weak	Sem	1	1	0	0	5	related answer	0	0	0	0
water	1	d	C17	2	2	7	tap	sea	glass	donkey	glass	3	glass	glass	sea	tap	donkey	related	weak		0	0	0	0	5	related answer	0	0	0	0
water	1	c	C17	2	1	3	tap	glass	turkey	cow	turkey	3	turkey	turkey	glass	tap	cow	unrelated	weak		0	0	0	0	6	unrelated answer	0	0	0	0
wedding	0	h	C17	2	2	5	dress	guest	bride	grass	guest	2	grass	grass	dress	bride	grass	related	weak	Ep	1	0	0	1	4	unrelated answer	0	0	0	1
wedding	1	g	C17	2	1	1	biscuit	guest	bride	dress	dress	4	dress	dress	guest	bride	biscuit	related	strong		0	0	0	0	7	related answer	0	0	0	0
wine	1	d	C17	2	2	7	glass	bottle	beer	cow	bottle	2	bottle	bottle	glass	beer	cow	related	weak		0	0	0	0	5	related answer	0	0	0	0
wine	1	c	C17	2	1	3	donkey	bottle	beer	wing	wing	4	wing	wing	bottle	beer	donkey	unrelated	weak		0	0	0	0	7	unrelated answer	0	0	0	0
apple	1	f	C18	2	2	7	tree	seed	orange	cliff	tree	1	tree	tree	seed	orange	cliff	related	strong		0	0	0	0	5	related answer	0	0	0	0
apple	0	e	C18	2	1	3	seed	tree	orange	soup	seed	1	tree	tree	tree	orange	soup	related	weak	SemEp	1	0	1	0	3	related answer	0	0	0	0
baton	1	b	C18	2	2	5	children	conductor	relay	navy	navy	4	navy	navy	conductor	relay	children	unrelated	weak		0	0	0	0	5	unrelated answer	0	0	0	1
baton	1	a	C18	2	1	1	relay	orchestra	conductor	basket	conductor	3	conductor	conductor	orchestra	relay	basket	related	weak		0	0	0	0	6	related answer	0	0	0	0
beach	1	d	C18	2	2	8	cow	donkey	sand	sea	sea	4	sea	sea	donkey	sand	cow	related	strong		0	0	0	0	6	related answer	0	0	0	1
beach	1	c	C18	2	1	4	cow	sea	sand	angel	cow	1	cow	cow	sea	sand	angel	unrelated	strong		0	0	0	0	5	unrelated answer	0	0	0	0
bench	1	f	C18	2	2	7	seed	picnic	chair	cliff	cliff	4	cliff	cliff	picnic	chair	seed	unrelated	strong		0	0	0	0	5	unrelated answer	0	0	0	0
bench	1	e	C18	2	1	3	juice	picnic	chair	gun	gun	4	gun	gun	picnic	chair	juice	unrelated	weak		0	0	0	0	4	unrelated answer	0	0	0	0
bicycle	1	b	C18	2	2	5	basket	children	car	cake	children	2	children	children	basket	car	cake	unrelated	strong		0	0	0	0	5	unrelated answer	0	0	0	1
bicycle	1	a	C18	2	1	1	children	bus	car	basket	basket	4	basket	basket	bus	car	children	related	strong		0	0	0	0	7	related answer	0	0	0	0
bullet	1	f	C18	2	2	7	gun	juice	pistol	seed	juice	2	juice	juice	gun	pistol	seed	unrelated	weak		0	0	0	0	5	unrelated answer	0	0	0	0
bullet	1	e	C18	2	1	3	gun	rain	pistol	picnic	rain	2	rain	rain	gun	pistol	picnic	unrelated	strong		0	0	0	0	7	unrelated answer	0	0	0	0
camera	1	h	C18	2	2	6	picture	photo	dress	grass	dress	3	dress	dress	photo	picture	grass	unrelated	weak		0	0	0	0	3	unrelated answer	0	0	0	0
camera	1	g	C18	2	1	2	biscuit	photo	picture	guest	biscuit	1	biscuit	biscuit	photo	picture	guest	unrelated	strong		0	0	0	0	6	unrelated answer	0	0	0	0
chicken	1	d	C18	2	2	8	angel	turkey	hen	wing	wing	4	wing	wing	turkey	hen	angel	related	weak		0	0	0	0	6	related answer	0	0	0	0
chicken	0	c	C18	2	1	4	wing	glass	hen	donkey	glass	2	donkey	donkey	wing	hen	donkey	unrelated	weak	Ep	1	0	0	1	2	unrelated answer	0	0	0	0
christmas	1	d	C18	2	2	8	angel	turkey	present	sea	turkey	2	turkey	turkey	angel	present	sea	related	weak		0	0	0	0	6	related answer	0	0	0	0
christmas	1	c	C18	2	1	4	cow	turkey	present	bottle	bottle	4	bottle	bottle	turkey	present	cow	unrelated	weak		0	0	0	0	6	unrelated answer	0	0	0	0
church	1	h	C18	2	2	6	swing	steeple	vicar	biscuit	biscuit	4	biscuit	biscuit	steeple	vicar	swing	unrelated	weak		0	0	0	0	5	unrelated answer	0	1	0	0
church	0	g	C18	2	1	2	vicar	steeple	holiday	dress	holiday	3	steeple	steeple	steeple	vicar	dress	unrelated	strong	SemEp	1	0	1	0	5	related answer	0	0	0	0
coffee	0	h	C18	2	2	6	biscuit	photo	cappucino	swing	photo	2	swing	swing	biscuit	cappucino	swing	unrelated	strong	Ep	1	0	0	1	3	unrelated answer	0	0	0	0
coffee	1	g	C18	2	1	2	cappucino	biscuit	steeple	holiday	steeple	3	steeple	steeple	biscuit	cappucino	holiday	unrelated	weak		0	0	0	0	4	unrelated answer	0	0	0	0
fairy	1	d	C18	2	2	8	angel	wing	wand	donkey	angel	1	angel	angel	wing	wand	donkey	related	strong		0	0	0	0	7	related answer	0	0	0	0
fairy	0	c	C18	2	1	4	donkey	angel	wand	sea	donkey	1	sea	sea	angel	wand	sea	unrelated	strong	Ep	1	0	0	1	6	unrelated answer	0	0	0	0
farm	1	d	C18	2	2	8	yard	cow	donkey	sea	donkey	3	donkey	donkey	cow	yard	sea	related	strong		0	0	0	0	5	related answer	0	0	0	1
farm	1	c	C18	2	1	4	donkey	sea	yard	angel	sea	2	sea	sea	donkey	yard	angel	unrelated	strong		0	0	0	0	6	unrelated answer	0	0	0	0
fruit	0	b	C18	2	2	5	loaf	cake	bus	children	bus	3	children	children	cake	loaf	children	unrelated	strong	Ep	1	0	0	1	3	unrelated answer	0	0	0	1
fruit	1	a	C18	2	1	1	basket	cake	loaf	bus	cake	2	cake	cake	basket	loaf	bus	related	strong		0	0	0	0	7	related answer	0	0	0	0
garden	1	h	C18	2	2	6	steeple	grass	pond	swing	swing	4	swing	swing	grass	pond	steeple	related	strong		0	0	0	0	6	related answer	0	0	0	0
garden	0	g	C18	2	1	2	grass	swing	pond	guest	grass	1	guest	guest	swing	pond	guest	related	weak	Ep	1	0	0	1	3	unrelated answer	0	0	0	0
hotel	1	h	C18	2	2	6	bedroom	guest	holiday	steeple	holiday	3	holiday	holiday	guest	bedroom	steeple	related	weak		0	0	0	0	6	related answer	0	0	0	1
hotel	1	g	C18	2	1	2	holiday	guest	bedroom	dress	guest	2	guest	guest	holiday	bedroom	dress	related	strong		0	0	0	0	5	related answer	0	0	0	0
lunch	0	f	C18	2	2	7	soup	picnic	sandwich	tree	picnic	2	soup	soup	soup	sandwich	tree	related	weak	SemEp	1	0	1	0	3	related answer	0	0	1	1
lunch	1	e	C18	2	1	3	soup	juice	sandwich	rain	soup	1	soup	soup	juice	sandwich	rain	related	strong		0	0	0	0	4	related answer	0	0	0	0
milk	1	d	C18	2	2	8	cow	bottle	cream	angel	cow	1	cow	cow	bottle	cream	angel	related	strong		0	0	0	0	7	related answer	0	0	0	1
milk	1	c	C18	2	1	4	cream	cow	angel	sea	angel	3	angel	angel	cow	cream	sea	unrelated	strong		0	0	0	0	4	unrelated answer	0	0	0	0
officers	1	b	C18	2	2	5	cake	navy	police	orchestra	orchestra	4	orchestra	orchestra	navy	police	cake	unrelated	weak		0	0	0	0	4	unrelated answer	0	0	0	1
officers	1	a	C18	2	1	1	army	navy	police	children	navy	2	navy	navy	army	police	children	related	weak		0	0	0	0	3	related answer	0	0	0	0
party	1	b	C18	2	2	5	balloon	children	basket	bus	basket	3	basket	basket	children	balloon	bus	unrelated	strong		0	0	0	0	6	unrelated answer	0	0	0	1
party	1	a	C18	2	1	1	basket	cake	balloon	children	children	4	children	children	cake	balloon	basket	related	strong		0	0	0	0	4	related answer	0	0	0	0
pear	1	f	C18	2	2	7	cider	tree	seed	gun	seed	3	seed	seed	tree	cider	gun	related	strong		0	0	0	0	7	related answer	0	0	0	1
pear	1	e	C18	2	1	3	seed	tree	cider	soup	tree	2	tree	tree	seed	cider	soup	related	weak		0	0	0	0	1	related answer	0	0	0	0
playground	1	h	C18	2	2	6	grass	swing	slide	photo	grass	1	grass	grass	swing	slide	photo	related	strong		0	0	0	0	6	related answer	0	0	0	1
playground	1	g	C18	2	1	2	grass	swing	slide	holiday	swing	2	swing	swing	grass	slide	holiday	related	weak		0	0	0	0	3	related answer	0	0	0	0
puddle	1	f	C18	2	2	7	drizzle	rain	gun	tree	gun	3	gun	gun	rain	drizzle	tree	unrelated	strong		0	0	0	0	5	unrelated answer	0	0	0	0
puddle	1	e	C18	2	1	3	drizzle	rain	cliff	picnic	cliff	3	cliff	cliff	rain	drizzle	picnic	unrelated	weak		0	0	0	0	5	unrelated answer	0	0	0	0
school	1	b	C18	2	2	5	cake	bus	teacher	basket	cake	1	cake	cake	bus	teacher	basket	unrelated	strong		0	0	0	0	5	unrelated answer	0	0	0	1
school	1	a	C18	2	1	1	bus	children	teacher	cake	bus	1	bus	bus	children	teacher	cake	related	strong		0	0	0	0	5	related answer	0	0	0	0
stone	1	f	C18	2	2	7	gun	cliff	rock	rain	rain	4	rain	rain	cliff	rock	gun	unrelated	weak		0	0	0	0	6	unrelated answer	0	0	0	0
stone	1	e	C18	2	1	3	juice	cliff	rock	picnic	picnic	4	picnic	picnic	cliff	rock	juice	unrelated	strong		0	0	0	0	2	unrelated answer	0	0	0	0
sun	1	h	C18	2	2	6	steeple	holiday	cloud	photo	steeple	1	steeple	steeple	holiday	cloud	photo	unrelated	strong		0	0	0	0	7	unrelated answer	0	0	0	1
sun	1	g	C18	2	1	2	biscuit	dress	cloud	photo	photo	4	photo	photo	dress	cloud	biscuit	unrelated	weak		0	0	0	0	4	unrelated answer	0	0	0	0
vegetable	0	f	C18	2	2	7	soup	juice	broth	cliff	soup	1	juice	juice	juice	broth	cliff	related	weak	SemEp	1	0	1	0	4	related answer	0	0	1	1
vegetable	1	e	C18	2	1	3	broth	soup	juice	rain	juice	3	juice	juice	soup	broth	rain	related	strong		0	0	0	0	6	related answer	0	0	0	0
violin	1	b	C18	2	2	5	army	orchestra	trumpet	bus	army	1	army	army	orchestra	trumpet	bus	unrelated	weak		0	0	0	0	5	unrelated answer	0	0	0	1
violin	1	a	C18	2	1	1	trumpet	conductor	orchestra	bus	orchestra	3	orchestra	orchestra	conductor	trumpet	bus	related	weak		0	0	0	0	6	related answer	0	0	0	0
war	1	b	C18	2	2	5	army	conductor	soldier	basket	conductor	2	conductor	conductor	army	soldier	basket	unrelated	weak		0	0	0	0	4	unrelated answer	0	1	0	0
war	0	a	C18	2	1	1	army	navy	soldier	cake	army	1	soldier	soldier	navy	soldier	cake	related	weak	Sem	1	1	0	0	5	related answer	0	0	0	0
water	1	d	C18	2	2	8	tap	sea	glass	donkey	glass	3	glass	glass	sea	tap	donkey	related	weak		0	0	0	0	3	related answer	0	0	0	0
water	1	c	C18	2	1	4	tap	glass	turkey	cow	turkey	3	turkey	turkey	glass	tap	cow	unrelated	weak		0	0	0	0	2	unrelated answer	0	0	0	0
wedding	1	h	C18	2	2	6	dress	guest	bride	grass	guest	2	guest	guest	dress	bride	grass	related	weak		0	0	0	0	2	related answer	0	0	0	1
wedding	1	g	C18	2	1	2	biscuit	guest	bride	dress	dress	4	dress	dress	guest	bride	biscuit	related	strong		0	0	0	0	6	related answer	0	0	0	0
wine	1	d	C18	2	2	8	glass	bottle	beer	cow	bottle	2	bottle	bottle	glass	beer	cow	related	weak		0	0	0	0	6	related answer	0	0	0	0
wine	1	c	C18	2	1	4	donkey	bottle	beer	wing	wing	4	wing	wing	bottle	beer	donkey	unrelated	weak		0	0	0	0	7	unrelated answer	0	0	0	0
apple	1	e	C4	2	2	7	seed	tree	orange	soup	seed	1	seed	seed	tree	orange	soup	related	weak		0	0	0	0	7	related answer	0	0	0	1
apple	1	f	C4	2	1	3	tree	seed	orange	cliff	tree	1	tree	tree	seed	orange	cliff	related	strong		0	0	0	0	7	related answer	0	0	0	0
baton	1	a	C4	2	2	5	relay	orchestra	conductor	basket	conductor	3	conductor	conductor	orchestra	relay	basket	related	weak		0	0	0	0	7	related answer	0	0	0	0
baton	1	b	C4	2	1	1	children	conductor	relay	navy	navy	4	navy	navy	conductor	relay	children	unrelated	weak		0	0	0	0	5	unrelated answer	0	0	0	0
beach	0	c	C4	2	2	6	cow	sea	sand	angel	cow	1	angel	angel	sea	sand	angel	unrelated	strong	Ep	1	0	0	1	5	unrelated answer	0	0	0	1
beach	1	d	C4	2	1	2	cow	donkey	sand	sea	sea	4	sea	sea	donkey	sand	cow	related	strong		0	0	0	0	7	related answer	0	0	0	0
bench	1	e	C4	2	2	7	juice	picnic	chair	gun	gun	4	gun	gun	picnic	chair	juice	unrelated	weak		0	0	0	0	7	unrelated answer	0	0	0	0
bench	1	f	C4	2	1	3	seed	picnic	chair	cliff	cliff	4	cliff	cliff	picnic	chair	seed	unrelated	strong		0	0	0	0	7	unrelated answer	0	0	0	0
bicycle	1	a	C4	2	2	5	children	bus	car	basket	basket	4	basket	basket	bus	car	children	related	strong		0	0	0	0	7	related answer	0	0	0	1
bicycle	1	b	C4	2	1	1	basket	children	car	cake	children	2	children	children	basket	car	cake	unrelated	strong		0	0	0	0	7	unrelated answer	0	0	0	0
bullet	1	e	C4	2	2	7	gun	rain	pistol	picnic	rain	2	rain	rain	gun	pistol	picnic	unrelated	strong		0	0	0	0	7	unrelated answer	0	0	0	0
bullet	1	f	C4	2	1	3	gun	juice	pistol	seed	juice	2	juice	juice	gun	pistol	seed	unrelated	weak		0	0	0	0	7	unrelated answer	0	0	0	0
camera	1	g	C4	2	2	8	biscuit	photo	picture	guest	biscuit	1	biscuit	biscuit	photo	picture	guest	unrelated	strong		0	0	0	0	7	unrelated answer	0	0	0	0
camera	1	h	C4	2	1	4	picture	photo	dress	grass	dress	3	dress	dress	photo	picture	grass	unrelated	weak		0	0	0	0	7	unrelated answer	0	0	0	0
chicken	0	c	C4	2	2	6	wing	glass	hen	donkey	glass	2	wing	wing	wing	hen	donkey	unrelated	weak	SemEp	1	0	1	0	7	related answer	0	0	1	1
chicken	1	d	C4	2	1	2	angel	turkey	hen	wing	wing	4	wing	wing	turkey	hen	angel	related	weak		0	0	0	0	7	related answer	0	0	0	0
christmas	1	c	C4	2	2	6	cow	turkey	present	bottle	bottle	4	bottle	bottle	turkey	present	cow	unrelated	weak		0	0	0	0	7	unrelated answer	0	0	0	1
christmas	1	d	C4	2	1	2	angel	turkey	present	sea	turkey	2	turkey	turkey	angel	present	sea	related	weak		0	0	0	0	7	related answer	0	0	0	0
church	1	g	C4	2	2	8	vicar	steeple	holiday	dress	holiday	3	holiday	holiday	steeple	vicar	dress	unrelated	strong		0	0	0	0	7	unrelated answer	0	0	0	0
church	1	h	C4	2	1	4	swing	steeple	vicar	biscuit	biscuit	4	biscuit	biscuit	steeple	vicar	swing	unrelated	weak		0	0	0	0	7	unrelated answer	0	0	0	0
coffee	1	g	C4	2	2	8	cappucino	biscuit	steeple	holiday	steeple	3	steeple	steeple	biscuit	cappucino	holiday	unrelated	weak		0	0	0	0	7	unrelated answer	0	0	0	0
coffee	1	h	C4	2	1	4	biscuit	photo	cappucino	swing	photo	2	photo	photo	biscuit	cappucino	swing	unrelated	strong		0	0	0	0	7	unrelated answer	0	0	0	0
fairy	1	c	C4	2	2	6	donkey	angel	wand	sea	donkey	1	donkey	donkey	angel	wand	sea	unrelated	strong		0	0	0	0	7	unrelated answer	0	0	0	1
fairy	1	d	C4	2	1	2	angel	wing	wand	donkey	angel	1	angel	angel	wing	wand	donkey	related	strong		0	0	0	0	7	related answer	0	0	0	0
farm	1	c	C4	2	2	6	donkey	sea	yard	angel	sea	2	sea	sea	donkey	yard	angel	unrelated	strong		0	0	0	0	7	unrelated answer	0	0	0	1
farm	1	d	C4	2	1	2	yard	cow	donkey	sea	donkey	3	donkey	donkey	cow	yard	sea	related	strong		0	0	0	0	7	related answer	0	0	0	0
fruit	0	a	C4	2	2	5	basket	cake	loaf	bus	cake	2	basket	basket	basket	loaf	bus	related	strong	SemEp	1	0	1	0	7	related answer	0	0	0	1
fruit	1	b	C4	2	1	1	loaf	cake	bus	children	bus	3	bus	bus	cake	loaf	children	unrelated	strong		0	0	0	0	6	unrelated answer	0	0	0	0
garden	1	g	C4	2	2	8	grass	swing	pond	guest	grass	1	grass	grass	swing	pond	guest	related	weak		0	0	0	0	7	related answer	0	0	0	1
garden	1	h	C4	2	1	4	steeple	grass	pond	swing	swing	4	swing	swing	grass	pond	steeple	related	strong		0	0	0	0	7	related answer	0	0	0	0
hotel	1	g	C4	2	2	8	holiday	guest	bedroom	dress	guest	2	guest	guest	holiday	bedroom	dress	related	strong		0	0	0	0	7	related answer	0	0	0	0
hotel	0	h	C4	2	1	4	bedroom	guest	holiday	steeple	holiday	3	guest	guest	guest	bedroom	steeple	related	weak	SemEp	1	0	1	0	7	related answer	0	0	0	0
lunch	1	e	C4	2	2	7	soup	juice	sandwich	rain	soup	1	soup	soup	juice	sandwich	rain	related	strong		0	0	0	0	7	related answer	0	0	0	0
lunch	1	f	C4	2	1	3	soup	picnic	sandwich	tree	picnic	2	picnic	picnic	soup	sandwich	tree	related	weak		0	0	0	0	6	related answer	0	0	0	0
milk	1	c	C4	2	2	6	cream	cow	angel	sea	angel	3	angel	angel	cow	cream	sea	unrelated	strong		0	0	0	0	7	unrelated answer	0	0	0	1
milk	1	d	C4	2	1	2	cow	bottle	cream	angel	cow	1	cow	cow	bottle	cream	angel	related	strong		0	0	0	0	7	related answer	0	0	0	0
officers	1	a	C4	2	2	5	army	navy	police	children	navy	2	navy	navy	army	police	children	related	weak		0	0	0	0	7	related answer	0	0	0	0
officers	1	b	C4	2	1	1	cake	navy	police	orchestra	orchestra	4	orchestra	orchestra	navy	police	cake	unrelated	weak		0	0	0	0	6	unrelated answer	0	0	0	0
party	1	a	C4	2	2	5	basket	cake	balloon	children	children	4	children	children	cake	balloon	basket	related	strong		0	0	0	0	7	related answer	0	0	0	1
party	1	b	C4	2	1	1	balloon	children	basket	bus	basket	3	basket	basket	children	balloon	bus	unrelated	strong		0	0	0	0	7	unrelated answer	0	0	0	0
pear	1	e	C4	2	2	7	seed	tree	cider	soup	tree	2	tree	tree	seed	cider	soup	related	weak		0	0	0	0	7	related answer	0	0	0	1
pear	1	f	C4	2	1	3	cider	tree	seed	gun	seed	3	seed	seed	tree	cider	gun	related	strong		0	0	0	0	7	related answer	0	0	0	0
playground	0	g	C4	2	2	8	grass	swing	slide	holiday	swing	2	grass	grass	grass	slide	holiday	related	weak	SemEp	1	0	1	0	7	related answer	0	0	1	1
playground	1	h	C4	2	1	4	grass	swing	slide	photo	grass	1	grass	grass	swing	slide	photo	related	strong		0	0	0	0	7	related answer	0	0	0	0
puddle	1	e	C4	2	2	7	drizzle	rain	cliff	picnic	cliff	3	cliff	cliff	rain	drizzle	picnic	unrelated	weak		0	0	0	0	7	unrelated answer	0	0	0	0
puddle	1	f	C4	2	1	3	drizzle	rain	gun	tree	gun	3	gun	gun	rain	drizzle	tree	unrelated	strong		0	0	0	0	7	unrelated answer	0	0	0	0
school	1	a	C4	2	2	5	bus	children	teacher	cake	bus	1	bus	bus	children	teacher	cake	related	strong		0	0	0	0	7	related answer	0	0	0	1
school	1	b	C4	2	1	1	cake	bus	teacher	basket	cake	1	cake	cake	bus	teacher	basket	unrelated	strong		0	0	0	0	6	unrelated answer	0	0	0	0
stone	1	e	C4	2	2	7	juice	cliff	rock	picnic	picnic	4	picnic	picnic	cliff	rock	juice	unrelated	strong		0	0	0	0	7	unrelated answer	0	0	0	0
stone	0	f	C4	2	1	3	gun	cliff	rock	rain	rain	4	gun	gun	cliff	rock	gun	unrelated	weak	Ep	1	0	0	1	6	unrelated answer	0	0	0	0
sun	1	g	C4	2	2	8	biscuit	dress	cloud	photo	photo	4	photo	photo	dress	cloud	biscuit	unrelated	weak		0	0	0	0	7	unrelated answer	0	0	0	0
sun	1	h	C4	2	1	4	steeple	holiday	cloud	photo	steeple	1	steeple	steeple	holiday	cloud	photo	unrelated	strong		0	0	0	0	7	unrelated answer	0	0	0	0
vegetable	1	e	C4	2	2	7	broth	soup	juice	rain	juice	3	juice	juice	soup	broth	rain	related	strong		0	0	0	0	7	related answer	0	0	0	1
vegetable	1	f	C4	2	1	3	soup	juice	broth	cliff	soup	1	soup	soup	juice	broth	cliff	related	weak		0	0	0	0	7	related answer	0	0	0	0
violin	1	a	C4	2	2	5	trumpet	conductor	orchestra	bus	orchestra	3	orchestra	orchestra	conductor	trumpet	bus	related	weak		0	0	0	0	7	related answer	0	0	0	0
violin	1	b	C4	2	1	1	army	orchestra	trumpet	bus	army	1	army	army	orchestra	trumpet	bus	unrelated	weak		0	0	0	0	6	unrelated answer	0	0	0	0
war	1	a	C4	2	2	5	army	navy	soldier	cake	army	1	army	army	navy	soldier	cake	related	weak		0	0	0	0	7	related answer	0	0	0	0
war	1	b	C4	2	1	1	army	conductor	soldier	basket	conductor	2	conductor	conductor	army	soldier	basket	unrelated	weak		0	0	0	0	6	unrelated answer	0	0	0	0
water	1	c	C4	2	2	6	tap	glass	turkey	cow	turkey	3	turkey	turkey	glass	tap	cow	unrelated	weak		0	0	0	0	7	unrelated answer	0	0	0	1
water	1	d	C4	2	1	2	tap	sea	glass	donkey	glass	3	glass	glass	sea	tap	donkey	related	weak		0	0	0	0	7	related answer	0	0	0	0
wedding	1	g	C4	2	2	8	biscuit	guest	bride	dress	dress	4	dress	dress	guest	bride	biscuit	related	strong		0	0	0	0	7	related answer	0	0	0	1
wedding	1	h	C4	2	1	4	dress	guest	bride	grass	guest	2	guest	guest	dress	bride	grass	related	weak		0	0	0	0	7	related answer	0	0	0	0
wine	1	c	C4	2	2	6	donkey	bottle	beer	wing	wing	4	wing	wing	bottle	beer	donkey	unrelated	weak		0	0	0	0	7	unrelated answer	0	0	0	1
wine	1	d	C4	2	1	2	glass	bottle	beer	cow	bottle	2	bottle	bottle	glass	beer	cow	related	weak		0	0	0	0	7	related answer	0	0	0	0
apple	1	f	C19	2	2	6	tree	seed	orange	cliff	tree	1	tree	tree	seed	orange	cliff	related	strong		0	0	0	0	5	related answer	0	0	0	0
apple	0	e	C19	2	1	2	seed	tree	orange	soup	seed	1	tree	tree	tree	orange	soup	related	weak	SemEp	1	0	1	0	5	related answer	0	0	0	0
baton	0	b	C19	2	2	8	children	conductor	relay	navy	navy	4	conductor	conductor	conductor	relay	children	unrelated	weak	SemEp	1	0	1	0	6	related answer	0	0	1	1
baton	1	a	C19	2	1	4	relay	orchestra	conductor	basket	conductor	3	conductor	conductor	orchestra	relay	basket	related	weak		0	0	0	0	5	related answer	0	0	0	0
beach	1	d	C19	2	2	7	cow	donkey	sand	sea	sea	4	sea	sea	donkey	sand	cow	related	strong		0	0	0	0	6	related answer	0	0	0	0
beach	0	c	C19	2	1	3	cow	sea	sand	angel	cow	1	angel	angel	sea	sand	angel	unrelated	strong	Ep	1	0	0	1	6	unrelated answer	0	0	0	0
bench	1	f	C19	2	2	6	seed	picnic	chair	cliff	cliff	4	cliff	cliff	picnic	chair	seed	unrelated	strong		0	0	0	0	6	unrelated answer	0	1	0	0
bench	0	e	C19	2	1	2	juice	picnic	chair	gun	gun	4	picnic	picnic	picnic	chair	juice	unrelated	weak	SemEp	1	0	1	0	4	related answer	0	0	0	0
bicycle	1	b	C19	2	2	8	basket	children	car	cake	children	2	children	children	basket	car	cake	unrelated	strong		0	0	0	0	5	unrelated answer	0	0	0	1
bicycle	1	a	C19	2	1	4	children	bus	car	basket	basket	4	basket	basket	bus	car	children	related	strong		0	0	0	0	7	related answer	0	0	0	0
bullet	1	f	C19	2	2	6	gun	juice	pistol	seed	juice	2	juice	juice	gun	pistol	seed	unrelated	weak		0	0	0	0	5	unrelated answer	0	1	0	0
bullet	0	e	C19	2	1	2	gun	rain	pistol	picnic	rain	2	pistol	pistol	gun	pistol	picnic	unrelated	strong	Sem	1	1	0	0	5	related answer	0	0	0	0
camera	1	h	C19	2	2	5	picture	photo	dress	grass	dress	3	dress	dress	photo	picture	grass	unrelated	weak		0	0	0	0	6	unrelated answer	0	0	0	0
camera	1	g	C19	2	1	1	biscuit	photo	picture	guest	biscuit	1	biscuit	biscuit	photo	picture	guest	unrelated	strong		0	0	0	0	4	unrelated answer	0	0	0	0
chicken	1	d	C19	2	2	7	angel	turkey	hen	wing	wing	4	wing	wing	turkey	hen	angel	related	weak		0	0	0	0	6	related answer	0	0	0	0
chicken	1	c	C19	2	1	3	wing	glass	hen	donkey	glass	2	glass	glass	wing	hen	donkey	unrelated	weak		0	0	0	0	5	unrelated answer	0	0	0	0
christmas	1	d	C19	2	2	7	angel	turkey	present	sea	turkey	2	turkey	turkey	angel	present	sea	related	weak		0	0	0	0	5	related answer	0	0	0	0
christmas	0	c	C19	2	1	3	cow	turkey	present	bottle	bottle	4	cow	cow	turkey	present	cow	unrelated	weak	Ep	1	0	0	1	5	unrelated answer	0	0	0	0
church	1	h	C19	2	2	5	swing	steeple	vicar	biscuit	biscuit	4	biscuit	biscuit	steeple	vicar	swing	unrelated	weak		0	0	0	0	5	unrelated answer	0	0	0	0
church	1	g	C19	2	1	1	vicar	steeple	holiday	dress	holiday	3	holiday	holiday	steeple	vicar	dress	unrelated	strong		0	0	0	0	6	unrelated answer	0	0	0	0
coffee	0	h	C19	2	2	5	biscuit	photo	cappucino	swing	photo	2	biscuit	biscuit	biscuit	cappucino	swing	unrelated	strong	SemEp	1	0	1	0	5	related answer	0	0	0	0
coffee	1	g	C19	2	1	1	cappucino	biscuit	steeple	holiday	steeple	3	steeple	steeple	biscuit	cappucino	holiday	unrelated	weak		0	0	0	0	4	unrelated answer	0	0	0	0
fairy	1	d	C19	2	2	7	angel	wing	wand	donkey	angel	1	angel	angel	wing	wand	donkey	related	strong		0	0	0	0	5	related answer	0	1	0	0
fairy	0	c	C19	2	1	3	donkey	angel	wand	sea	donkey	1	wand	wand	angel	wand	sea	unrelated	strong	Sem	1	1	0	0	5	related answer	0	0	0	0
farm	1	d	C19	2	2	7	yard	cow	donkey	sea	donkey	3	donkey	donkey	cow	yard	sea	related	strong		0	0	0	0	6	related answer	0	0	0	1
farm	1	c	C19	2	1	3	donkey	sea	yard	angel	sea	2	sea	sea	donkey	yard	angel	unrelated	strong		0	0	0	0	5	unrelated answer	0	0	0	0
fruit	0	b	C19	2	2	8	loaf	cake	bus	children	bus	3	cake	cake	cake	loaf	children	unrelated	strong	SemEp	1	0	1	0	5	related answer	0	0	1	1
fruit	1	a	C19	2	1	4	basket	cake	loaf	bus	cake	2	cake	cake	basket	loaf	bus	related	strong		0	0	0	0	6	related answer	0	0	0	0
garden	0	h	C19	2	2	5	steeple	grass	pond	swing	swing	4	grass	grass	grass	pond	steeple	related	strong	SemEp	1	0	1	0	6	related answer	0	0	1	1
garden	1	g	C19	2	1	1	grass	swing	pond	guest	grass	1	grass	grass	swing	pond	guest	related	weak		0	0	0	0	6	related answer	0	0	0	0
hotel	0	h	C19	2	2	5	bedroom	guest	holiday	steeple	holiday	3	bedroom	bedroom	guest	bedroom	steeple	related	weak	Sem	1	1	0	0	4	related answer	0	0	0	1
hotel	1	g	C19	2	1	1	holiday	guest	bedroom	dress	guest	2	guest	guest	holiday	bedroom	dress	related	strong		0	0	0	0	5	related answer	0	0	0	0
lunch	1	f	C19	2	2	6	soup	picnic	sandwich	tree	picnic	2	picnic	picnic	soup	sandwich	tree	related	weak		0	0	0	0	5	related answer	0	0	0	1
lunch	1	e	C19	2	1	2	soup	juice	sandwich	rain	soup	1	soup	soup	juice	sandwich	rain	related	strong		0	0	0	0	6	related answer	0	0	0	0
milk	1	d	C19	2	2	7	cow	bottle	cream	angel	cow	1	cow	cow	bottle	cream	angel	related	strong		0	0	0	0	6	related answer	0	0	0	1
milk	1	c	C19	2	1	3	cream	cow	angel	sea	angel	3	angel	angel	cow	cream	sea	unrelated	strong		0	0	0	0	5	unrelated answer	0	0	0	0
officers	0	b	C19	2	2	8	cake	navy	police	orchestra	orchestra	4	navy	navy	navy	police	cake	unrelated	weak	SemEp	1	0	1	0	6	related answer	0	1	0	0
officers	0	a	C19	2	1	4	army	navy	police	children	navy	2	police	police	army	police	children	related	weak	Sem	1	1	0	0	4	related answer	0	0	0	0
party	1	b	C19	2	2	8	balloon	children	basket	bus	basket	3	basket	basket	children	balloon	bus	unrelated	strong		0	0	0	0	5	unrelated answer	0	0	0	1
party	1	a	C19	2	1	4	basket	cake	balloon	children	children	4	children	children	cake	balloon	basket	related	strong		0	0	0	0	5	related answer	0	0	0	0
pear	0	f	C19	2	2	6	cider	tree	seed	gun	seed	3	tree	tree	tree	cider	gun	related	strong	SemEp	1	0	1	0	5	related answer	0	0	1	1
pear	1	e	C19	2	1	2	seed	tree	cider	soup	tree	2	tree	tree	seed	cider	soup	related	weak		0	0	0	0	6	related answer	0	0	0	0
playground	0	h	C19	2	2	5	grass	swing	slide	photo	grass	1	swing	swing	swing	slide	photo	related	strong	SemEp	1	0	1	0	6	related answer	0	0	0	0
playground	0	g	C19	2	1	1	grass	swing	slide	holiday	swing	2	grass	grass	grass	slide	holiday	related	weak	SemEp	1	0	1	0	5	related answer	0	0	0	0
puddle	1	f	C19	2	2	6	drizzle	rain	gun	tree	gun	3	gun	gun	rain	drizzle	tree	unrelated	strong		0	0	0	0	5	unrelated answer	0	1	0	0
puddle	0	e	C19	2	1	2	drizzle	rain	cliff	picnic	cliff	3	rain	rain	rain	drizzle	picnic	unrelated	weak	SemEp	1	0	1	0	5	related answer	0	0	0	0
school	1	b	C19	2	2	8	cake	bus	teacher	basket	cake	1	cake	cake	bus	teacher	basket	unrelated	strong		0	0	0	0	6	unrelated answer	0	0	0	1
school	1	a	C19	2	1	4	bus	children	teacher	cake	bus	1	bus	bus	children	teacher	cake	related	strong		0	0	0	0	6	related answer	0	0	0	0
stone	0	f	C19	2	2	6	gun	cliff	rock	rain	rain	4	cliff	cliff	cliff	rock	gun	unrelated	weak	SemEp	1	0	1	0	5	related answer	0	0	0	0
stone	1	e	C19	2	1	2	juice	cliff	rock	picnic	picnic	4	picnic	picnic	cliff	rock	juice	unrelated	strong		0	0	0	0	5	unrelated answer	0	0	0	0
sun	0	h	C19	2	2	5	steeple	holiday	cloud	photo	steeple	1	holiday	holiday	holiday	cloud	photo	unrelated	strong	SemEp	1	0	1	0	5	related answer	0	0	0	1
sun	1	g	C19	2	1	1	biscuit	dress	cloud	photo	photo	4	photo	photo	dress	cloud	biscuit	unrelated	weak		0	0	0	0	5	unrelated answer	0	0	0	0
vegetable	1	f	C19	2	2	6	soup	juice	broth	cliff	soup	1	soup	soup	juice	broth	cliff	related	weak		0	0	0	0	4	related answer	0	0	0	0
vegetable	0	e	C19	2	1	2	broth	soup	juice	rain	juice	3	soup	soup	soup	broth	rain	related	strong	SemEp	1	0	1	0	5	related answer	0	0	0	0
violin	0	b	C19	2	2	8	army	orchestra	trumpet	bus	army	1	orchestra	orchestra	orchestra	trumpet	bus	unrelated	weak	SemEp	1	0	1	0	4	related answer	0	0	1	1
violin	1	a	C19	2	1	4	trumpet	conductor	orchestra	bus	orchestra	3	orchestra	orchestra	conductor	trumpet	bus	related	weak		0	0	0	0	6	related answer	0	0	0	0
war	1	b	C19	2	2	8	army	conductor	soldier	basket	conductor	2	conductor	conductor	army	soldier	basket	unrelated	weak		0	0	0	0	5	unrelated answer	0	0	0	1
war	1	a	C19	2	1	4	army	navy	soldier	cake	army	1	army	army	navy	soldier	cake	related	weak		0	0	0	0	5	related answer	0	0	0	0
water	1	d	C19	2	2	7	tap	sea	glass	donkey	glass	3	glass	glass	sea	tap	donkey	related	weak		0	0	0	0	6	related answer	0	0	0	0
water	0	c	C19	2	1	3	tap	glass	turkey	cow	turkey	3	cow	cow	glass	tap	cow	unrelated	weak	Ep	1	0	0	1	5	unrelated answer	0	0	0	0
wedding	0	h	C19	2	2	5	dress	guest	bride	grass	guest	2	dress	dress	dress	bride	grass	related	weak	SemEp	1	0	1	0	6	related answer	0	0	1	1
wedding	1	g	C19	2	1	1	biscuit	guest	bride	dress	dress	4	dress	dress	guest	bride	biscuit	related	strong		0	0	0	0	6	related answer	0	0	0	0
wine	1	d	C19	2	2	7	glass	bottle	beer	cow	bottle	2	bottle	bottle	glass	beer	cow	related	weak		0	0	0	0	5	related answer	0	0	0	0
wine	0	c	C19	2	1	3	donkey	bottle	beer	wing	wing	4	donkey	donkey	bottle	beer	donkey	unrelated	weak	Ep	1	0	0	1	5	unrelated answer	0	0	0	0
apple	1	f	P5	1	2	7	tree	seed	orange	cliff	tree	1	tree	tree	seed	orange	cliff	related	strong		0	0	0	0	2	related answer	0	0	0	1
apple	1	e	P5	1	1	3	seed	tree	orange	soup	seed	1	seed	seed	tree	orange	soup	related	weak		0	0	0	0	2	related answer	0	0	0	0
baton	1	b	P5	1	2	8	children	conductor	relay	navy	navy	4	navy	navy	conductor	relay	children	unrelated	weak		0	0	0	0	1	unrelated answer	0	0	0	1
baton	1	a	P5	1	1	4	relay	orchestra	conductor	basket	conductor	3	conductor	conductor	orchestra	relay	basket	related	weak		0	0	0	0	4	related answer	0	0	0	0
beach	1	d	P5	1	2	5	cow	donkey	sand	sea	sea	4	sea	sea	donkey	sand	cow	related	strong		0	0	0	0	3	related answer	0	0	0	1
beach	1	c	P5	1	1	1	cow	sea	sand	angel	cow	1	cow	cow	sea	sand	angel	unrelated	strong		0	0	0	0	1	unrelated answer	0	0	0	0
bench	1	f	P5	1	2	7	seed	picnic	chair	cliff	cliff	4	cliff	cliff	picnic	chair	seed	unrelated	strong		0	0	0	0	2	unrelated answer	0	0	0	0
bench	1	e	P5	1	1	3	juice	picnic	chair	gun	gun	4	gun	gun	picnic	chair	juice	unrelated	weak		0	0	0	0	2	unrelated answer	0	0	0	0
bicycle	0	b	P5	1	2	8	basket	children	car	cake	children	2	basket	basket	basket	car	cake	unrelated	strong	SemEp	1	0	1	0	1	related answer	0	0	1	1
bicycle	1	a	P5	1	1	4	children	bus	car	basket	basket	4	basket	basket	bus	car	children	related	strong		0	0	0	0	4	related answer	0	0	0	0
bullet	0	f	P5	1	2	7	gun	juice	pistol	seed	juice	2	gun	gun	gun	pistol	seed	unrelated	weak	SemEp	1	0	1	0	2	related answer	0	0	0	0
bullet	0	e	P5	1	1	3	gun	rain	pistol	picnic	rain	2	picnic	picnic	gun	pistol	picnic	unrelated	strong	Ep	1	0	0	1	2	unrelated answer	0	0	0	0
camera	1	h	P5	1	2	6	picture	photo	dress	grass	dress	3	dress	dress	photo	picture	grass	unrelated	weak		0	0	0	0	2	unrelated answer	0	1	0	0
camera	0	g	P5	1	1	2	biscuit	photo	picture	guest	biscuit	1	photo	photo	photo	picture	guest	unrelated	strong	SemEp	1	0	1	0	2	related answer	0	0	0	0
chicken	1	d	P5	1	2	5	angel	turkey	hen	wing	wing	4	wing	wing	turkey	hen	angel	related	weak		0	0	0	0	3	related answer	0	0	0	0
chicken	0	c	P5	1	1	1	wing	glass	hen	donkey	glass	2	wing	wing	wing	hen	donkey	unrelated	weak	SemEp	1	0	1	0	1	related answer	0	0	0	0
christmas	1	d	P5	1	2	5	angel	turkey	present	sea	turkey	2	turkey	turkey	angel	present	sea	related	weak		0	0	0	0	3	related answer	0	0	0	0
christmas	1	c	P5	1	1	1	cow	turkey	present	bottle	bottle	4	bottle	bottle	turkey	present	cow	unrelated	weak		0	0	0	0	1	unrelated answer	0	0	0	0
church	0	h	P5	1	2	6	swing	steeple	vicar	biscuit	biscuit	4	steeple	steeple	steeple	vicar	swing	unrelated	weak	SemEp	1	0	1	0	3	related answer	0	0	0	0
church	0	g	P5	1	1	2	vicar	steeple	holiday	dress	holiday	3	dress	dress	steeple	vicar	dress	unrelated	strong	Ep	1	0	0	1	3	unrelated answer	0	0	0	0
coffee	1	h	P5	1	2	6	biscuit	photo	cappucino	swing	photo	2	photo	photo	biscuit	cappucino	swing	unrelated	strong		0	0	0	0	3	unrelated answer	0	0	0	0
coffee	0	g	P5	1	1	2	cappucino	biscuit	steeple	holiday	steeple	3	holiday	holiday	biscuit	cappucino	holiday	unrelated	weak	Ep	1	0	0	1	3	unrelated answer	0	0	0	0
fairy	1	d	P5	1	2	5	angel	wing	wand	donkey	angel	1	angel	angel	wing	wand	donkey	related	strong		0	0	0	0	3	related answer	0	0	0	0
fairy	0	c	P5	1	1	1	donkey	angel	wand	sea	donkey	1	sea	sea	angel	wand	sea	unrelated	strong	Ep	1	0	0	1	1	unrelated answer	0	0	0	0
farm	1	d	P5	1	2	5	yard	cow	donkey	sea	donkey	3	donkey	donkey	cow	yard	sea	related	strong		0	0	0	0	3	related answer	0	0	0	0
farm	0	c	P5	1	1	1	donkey	sea	yard	angel	sea	2	angel	angel	donkey	yard	angel	unrelated	strong	Ep	1	0	0	1	1	unrelated answer	0	0	0	0
fruit	0	b	P5	1	2	8	loaf	cake	bus	children	bus	3	cake	cake	cake	loaf	children	unrelated	strong	SemEp	1	0	1	0	1	related answer	0	0	1	1
fruit	1	a	P5	1	1	4	basket	cake	loaf	bus	cake	2	cake	cake	basket	loaf	bus	related	strong		0	0	0	0	4	related answer	0	0	0	0
garden	1	h	P5	1	2	6	steeple	grass	pond	swing	swing	4	swing	swing	grass	pond	steeple	related	strong		0	0	0	0	3	related answer	0	0	0	1
garden	1	g	P5	1	1	2	grass	swing	pond	guest	grass	1	grass	grass	swing	pond	guest	related	weak		0	0	0	0	2	related answer	0	0	0	0
hotel	0	h	P5	1	2	6	bedroom	guest	holiday	steeple	holiday	3	guest	guest	guest	bedroom	steeple	related	weak	SemEp	1	0	1	0	2	related answer	0	0	1	1
hotel	1	g	P5	1	1	2	holiday	guest	bedroom	dress	guest	2	guest	guest	holiday	bedroom	dress	related	strong		0	0	0	0	3	related answer	0	0	0	0
lunch	0	f	P5	1	2	7	soup	picnic	sandwich	tree	picnic	2	soup	soup	soup	sandwich	tree	related	weak	SemEp	1	0	1	0	2	related answer	0	0	1	1
lunch	1	e	P5	1	1	3	soup	juice	sandwich	rain	soup	1	soup	soup	juice	sandwich	rain	related	strong		0	0	0	0	2	related answer	0	0	0	0
milk	1	d	P5	1	2	5	cow	bottle	cream	angel	cow	1	cow	cow	bottle	cream	angel	related	strong		0	0	0	0	3	related answer	0	0	0	1
milk	1	c	P5	1	1	1	cream	cow	angel	sea	angel	3	angel	angel	cow	cream	sea	unrelated	strong		0	0	0	0	1	unrelated answer	0	0	0	0
officers	1	b	P5	1	2	8	cake	navy	police	orchestra	orchestra	4	orchestra	orchestra	navy	police	cake	unrelated	weak		0	0	0	0	1	unrelated answer	0	0	0	1
officers	1	a	P5	1	1	4	army	navy	police	children	navy	2	navy	navy	army	police	children	related	weak		0	0	0	0	2	related answer	0	0	0	0
party	0	b	P5	1	2	8	balloon	children	basket	bus	basket	3	balloon	balloon	children	balloon	bus	unrelated	strong	Sem	1	1	0	0	1	related answer	0	0	0	1
party	1	a	P5	1	1	4	basket	cake	balloon	children	children	4	children	children	cake	balloon	basket	related	strong		0	0	0	0	4	related answer	0	0	0	0
pear	0	f	P5	1	2	7	cider	tree	seed	gun	seed	3	tree	tree	tree	cider	gun	related	strong	SemEp	1	0	1	0	2	related answer	0	0	1	1
pear	1	e	P5	1	1	3	seed	tree	cider	soup	tree	2	tree	tree	seed	cider	soup	related	weak		0	0	0	0	2	related answer	0	0	0	0
playground	0	h	P5	1	2	6	grass	swing	slide	photo	grass	1	swing	swing	swing	slide	photo	related	strong	SemEp	1	0	1	0	2	related answer	0	0	1	1
playground	1	g	P5	1	1	2	grass	swing	slide	holiday	swing	2	swing	swing	grass	slide	holiday	related	weak		0	0	0	0	3	related answer	0	0	0	0
puddle	1	f	P5	1	2	7	drizzle	rain	gun	tree	gun	3	gun	gun	rain	drizzle	tree	unrelated	strong		0	0	0	0	2	unrelated answer	0	0	0	0
puddle	0	e	P5	1	1	3	drizzle	rain	cliff	picnic	cliff	3	picnic	picnic	rain	drizzle	picnic	unrelated	weak	Ep	1	0	0	1	2	unrelated answer	0	0	0	0
school	1	b	P5	1	2	8	cake	bus	teacher	basket	cake	1	cake	cake	bus	teacher	basket	unrelated	strong		0	0	0	0	1	unrelated answer	0	0	0	1
school	1	a	P5	1	1	4	bus	children	teacher	cake	bus	1	bus	bus	children	teacher	cake	related	strong		0	0	0	0	4	related answer	0	0	0	0
stone	1	f	P5	1	2	7	gun	cliff	rock	rain	rain	4	rain	rain	cliff	rock	gun	unrelated	weak		0	0	0	0	2	unrelated answer	0	1	0	0
stone	0	e	P5	1	1	3	juice	cliff	rock	picnic	picnic	4	cliff	cliff	cliff	rock	juice	unrelated	strong	SemEp	1	0	1	0	2	related answer	0	0	0	0
sun	0	h	P5	1	2	6	steeple	holiday	cloud	photo	steeple	1	photo	photo	holiday	cloud	photo	unrelated	strong	Ep	1	0	0	1	2	unrelated answer	0	0	1	1
sun	1	g	P5	1	1	2	biscuit	dress	cloud	photo	photo	4	photo	photo	dress	cloud	biscuit	unrelated	weak		0	0	0	0	3	unrelated answer	0	0	0	0
vegetable	1	f	P5	1	2	7	soup	juice	broth	cliff	soup	1	soup	soup	juice	broth	cliff	related	weak		0	0	0	0	2	related answer	0	0	0	1
vegetable	1	e	P5	1	1	3	broth	soup	juice	rain	juice	3	juice	juice	soup	broth	rain	related	strong		0	0	0	0	3	related answer	0	0	0	0
violin	1	b	P5	1	2	8	army	orchestra	trumpet	bus	army	1	army	army	orchestra	trumpet	bus	unrelated	weak		0	0	0	0	1	unrelated answer	0	0	0	1
violin	1	a	P5	1	1	4	trumpet	conductor	orchestra	bus	orchestra	3	orchestra	orchestra	conductor	trumpet	bus	related	weak		0	0	0	0	4	related answer	0	0	0	0
war	0	b	P5	1	2	8	army	conductor	soldier	basket	conductor	2	basket	basket	army	soldier	basket	unrelated	weak	Ep	1	0	0	1	1	unrelated answer	0	0	0	1
war	1	a	P5	1	1	4	army	navy	soldier	cake	army	1	army	army	navy	soldier	cake	related	weak		0	0	0	0	4	related answer	0	0	0	0
water	1	d	P5	1	2	5	tap	sea	glass	donkey	glass	3	glass	glass	sea	tap	donkey	related	weak		0	0	0	0	3	related answer	0	0	0	0
water	0	c	P5	1	1	1	tap	glass	turkey	cow	turkey	3	cow	cow	glass	tap	cow	unrelated	weak	Ep	1	0	0	1	1	unrelated answer	0	0	0	0
wedding	1	h	P5	1	2	6	dress	guest	bride	grass	guest	2	guest	guest	dress	bride	grass	related	weak		0	0	0	0	3	related answer	0	0	0	1
wedding	1	g	P5	1	1	2	biscuit	guest	bride	dress	dress	4	dress	dress	guest	bride	biscuit	related	strong		0	0	0	0	3	related answer	0	0	0	0
wine	1	d	P5	1	2	5	glass	bottle	beer	cow	bottle	2	bottle	bottle	glass	beer	cow	related	weak		0	0	0	0	3	related answer	0	0	0	0
wine	1	c	P5	1	1	1	donkey	bottle	beer	wing	wing	4	wing	wing	bottle	beer	donkey	unrelated	weak		0	0	0	0	1	unrelated answer	0	0	0	0
apple	1	f	C20	2	2	8	tree	seed	orange	cliff	tree	1	tree	tree	seed	orange	cliff	related	strong		0	0	0	0	7	related answer	0	0	0	1
apple	1	e	C20	2	1	4	seed	tree	orange	soup	seed	1	seed	seed	tree	orange	soup	related	weak		0	0	0	0	5	related answer	0	0	0	0
baton	0	b	C20	2	2	6	children	conductor	relay	navy	navy	4	conductor	conductor	conductor	relay	children	unrelated	weak	SemEp	1	0	1	0	5	related answer	0	0	1	1
baton	1	a	C20	2	1	2	relay	orchestra	conductor	basket	conductor	3	conductor	conductor	orchestra	relay	basket	related	weak		0	0	0	0	7	related answer	0	0	0	0
beach	1	d	C20	2	2	5	cow	donkey	sand	sea	sea	4	sea	sea	donkey	sand	cow	related	strong		0	0	0	0	7	related answer	0	0	0	1
beach	1	c	C20	2	1	1	cow	sea	sand	angel	cow	1	cow	cow	sea	sand	angel	unrelated	strong		0	0	0	0	7	unrelated answer	0	0	0	0
bench	1	f	C20	2	2	8	seed	picnic	chair	cliff	cliff	4	cliff	cliff	picnic	chair	seed	unrelated	strong		0	0	0	0	7	unrelated answer	0	0	0	0
bench	1	e	C20	2	1	4	juice	picnic	chair	gun	gun	4	gun	gun	picnic	chair	juice	unrelated	weak		0	0	0	0	6	unrelated answer	0	0	0	0
bicycle	1	b	C20	2	2	6	basket	children	car	cake	children	2	children	children	basket	car	cake	unrelated	strong		0	0	0	0	7	unrelated answer	0	0	0	1
bicycle	1	a	C20	2	1	2	children	bus	car	basket	basket	4	basket	basket	bus	car	children	related	strong		0	0	0	0	7	related answer	0	0	0	0
bullet	0	f	C20	2	2	8	gun	juice	pistol	seed	juice	2	gun	gun	gun	pistol	seed	unrelated	weak	SemEp	1	0	1	0	7	related answer	0	0	0	0
bullet	1	e	C20	2	1	4	gun	rain	pistol	picnic	rain	2	rain	rain	gun	pistol	picnic	unrelated	strong		0	0	0	0	7	unrelated answer	0	0	0	0
camera	1	h	C20	2	2	7	picture	photo	dress	grass	dress	3	dress	dress	photo	picture	grass	unrelated	weak		0	0	0	0	3	unrelated answer	0	0	0	0
camera	1	g	C20	2	1	3	biscuit	photo	picture	guest	biscuit	1	biscuit	biscuit	photo	picture	guest	unrelated	strong		0	0	0	0	7	unrelated answer	0	0	0	0
chicken	1	d	C20	2	2	5	angel	turkey	hen	wing	wing	4	wing	wing	turkey	hen	angel	related	weak		0	0	0	0	7	related answer	0	1	0	0
chicken	0	c	C20	2	1	1	wing	glass	hen	donkey	glass	2	hen	hen	wing	hen	donkey	unrelated	weak	Sem	1	1	0	0	5	related answer	0	0	0	0
christmas	1	d	C20	2	2	5	angel	turkey	present	sea	turkey	2	turkey	turkey	angel	present	sea	related	weak		0	0	0	0	7	related answer	0	0	0	0
christmas	1	c	C20	2	1	1	cow	turkey	present	bottle	bottle	4	bottle	bottle	turkey	present	cow	unrelated	weak		0	0	0	0	4	unrelated answer	0	0	0	0
church	1	h	C20	2	2	7	swing	steeple	vicar	biscuit	biscuit	4	biscuit	biscuit	steeple	vicar	swing	unrelated	weak		0	0	0	0	7	unrelated answer	0	0	0	0
church	1	g	C20	2	1	3	vicar	steeple	holiday	dress	holiday	3	holiday	holiday	steeple	vicar	dress	unrelated	strong		0	0	0	0	7	unrelated answer	0	0	0	0
coffee	1	h	C20	2	2	7	biscuit	photo	cappucino	swing	photo	2	photo	photo	biscuit	cappucino	swing	unrelated	strong		0	0	0	0	7	unrelated answer	0	0	0	0
coffee	1	g	C20	2	1	3	cappucino	biscuit	steeple	holiday	steeple	3	steeple	steeple	biscuit	cappucino	holiday	unrelated	weak		0	0	0	0	4	unrelated answer	0	0	0	0
fairy	1	d	C20	2	2	5	angel	wing	wand	donkey	angel	1	angel	angel	wing	wand	donkey	related	strong		0	0	0	0	7	related answer	0	0	0	0
fairy	0	c	C20	2	1	1	donkey	angel	wand	sea	donkey	1	angel	angel	angel	wand	sea	unrelated	strong	SemEp	1	0	1	0	7	related answer	0	0	0	0
farm	1	d	C20	2	2	5	yard	cow	donkey	sea	donkey	3	donkey	donkey	cow	yard	sea	related	strong		0	0	0	0	7	related answer	0	0	0	1
farm	1	c	C20	2	1	1	donkey	sea	yard	angel	sea	2	sea	sea	donkey	yard	angel	unrelated	strong		0	0	0	0	7	unrelated answer	0	0	0	0
fruit	1	b	C20	2	2	6	loaf	cake	bus	children	bus	3	bus	bus	cake	loaf	children	unrelated	strong		0	0	0	0	7	unrelated answer	0	0	0	1
fruit	1	a	C20	2	1	2	basket	cake	loaf	bus	cake	2	cake	cake	basket	loaf	bus	related	strong		0	0	0	0	7	related answer	0	0	0	0
garden	1	h	C20	2	2	7	steeple	grass	pond	swing	swing	4	swing	swing	grass	pond	steeple	related	strong		0	0	0	0	7	related answer	0	0	0	0
garden	0	g	C20	2	1	3	grass	swing	pond	guest	grass	1	swing	swing	swing	pond	guest	related	weak	SemEp	1	0	1	0	6	related answer	0	0	0	0
hotel	0	h	C20	2	2	7	bedroom	guest	holiday	steeple	holiday	3	guest	guest	guest	bedroom	steeple	related	weak	SemEp	1	0	1	0	6	related answer	0	0	1	1
hotel	1	g	C20	2	1	3	holiday	guest	bedroom	dress	guest	2	guest	guest	holiday	bedroom	dress	related	strong		0	0	0	0	7	related answer	0	0	0	0
lunch	1	f	C20	2	2	8	soup	picnic	sandwich	tree	picnic	2	picnic	picnic	soup	sandwich	tree	related	weak		0	0	0	0	7	related answer	0	0	0	1
lunch	1	e	C20	2	1	4	soup	juice	sandwich	rain	soup	1	soup	soup	juice	sandwich	rain	related	strong		0	0	0	0	7	related answer	0	0	0	0
milk	1	d	C20	2	2	5	cow	bottle	cream	angel	cow	1	cow	cow	bottle	cream	angel	related	strong		0	0	0	0	7	related answer	0	0	0	1
milk	1	c	C20	2	1	1	cream	cow	angel	sea	angel	3	angel	angel	cow	cream	sea	unrelated	strong		0	0	0	0	7	unrelated answer	0	0	0	0
officers	1	b	C20	2	2	6	cake	navy	police	orchestra	orchestra	4	orchestra	orchestra	navy	police	cake	unrelated	weak		0	0	0	0	5	unrelated answer	0	0	0	1
officers	1	a	C20	2	1	2	army	navy	police	children	navy	2	navy	navy	army	police	children	related	weak		0	0	0	0	7	related answer	0	0	0	0
party	1	b	C20	2	2	6	balloon	children	basket	bus	basket	3	basket	basket	children	balloon	bus	unrelated	strong		0	0	0	0	3	unrelated answer	0	0	0	1
party	1	a	C20	2	1	2	basket	cake	balloon	children	children	4	children	children	cake	balloon	basket	related	strong		0	0	0	0	7	related answer	0	0	0	0
pear	1	f	C20	2	2	8	cider	tree	seed	gun	seed	3	seed	seed	tree	cider	gun	related	strong		0	0	0	0	7	related answer	0	0	0	1
pear	1	e	C20	2	1	4	seed	tree	cider	soup	tree	2	tree	tree	seed	cider	soup	related	weak		0	0	0	0	5	related answer	0	0	0	0
playground	1	h	C20	2	2	7	grass	swing	slide	photo	grass	1	grass	grass	swing	slide	photo	related	strong		0	0	0	0	7	related answer	0	0	0	1
playground	1	g	C20	2	1	3	grass	swing	slide	holiday	swing	2	swing	swing	grass	slide	holiday	related	weak		0	0	0	0	4	related answer	0	0	0	0
puddle	1	f	C20	2	2	8	drizzle	rain	gun	tree	gun	3	gun	gun	rain	drizzle	tree	unrelated	strong		0	0	0	0	7	unrelated answer	0	0	0	0
puddle	1	e	C20	2	1	4	drizzle	rain	cliff	picnic	cliff	3	cliff	cliff	rain	drizzle	picnic	unrelated	weak		0	0	0	0	4	unrelated answer	0	0	0	0
school	1	b	C20	2	2	6	cake	bus	teacher	basket	cake	1	cake	cake	bus	teacher	basket	unrelated	strong		0	0	0	0	4	unrelated answer	0	0	0	1
school	1	a	C20	2	1	2	bus	children	teacher	cake	bus	1	bus	bus	children	teacher	cake	related	strong		0	0	0	0	7	related answer	0	0	0	0
stone	1	f	C20	2	2	8	gun	cliff	rock	rain	rain	4	rain	rain	cliff	rock	gun	unrelated	weak		0	0	0	0	7	unrelated answer	0	0	0	0
stone	1	e	C20	2	1	4	juice	cliff	rock	picnic	picnic	4	picnic	picnic	cliff	rock	juice	unrelated	strong		0	0	0	0	7	unrelated answer	0	0	0	0
sun	1	h	C20	2	2	7	steeple	holiday	cloud	photo	steeple	1	steeple	steeple	holiday	cloud	photo	unrelated	strong		0	0	0	0	7	unrelated answer	0	0	0	0
sun	0	g	C20	2	1	3	biscuit	dress	cloud	photo	photo	4	dress	dress	dress	cloud	biscuit	unrelated	weak	SemEp	1	0	1	0	6	related answer	0	0	0	0
vegetable	0	f	C20	2	2	8	soup	juice	broth	cliff	soup	1	juice	juice	juice	broth	cliff	related	weak	SemEp	1	0	1	0	5	related answer	0	0	1	1
vegetable	1	e	C20	2	1	4	broth	soup	juice	rain	juice	3	juice	juice	soup	broth	rain	related	strong		0	0	0	0	7	related answer	0	0	0	0
violin	1	b	C20	2	2	6	army	orchestra	trumpet	bus	army	1	army	army	orchestra	trumpet	bus	unrelated	weak		0	0	0	0	7	unrelated answer	0	0	0	1
violin	1	a	C20	2	1	2	trumpet	conductor	orchestra	bus	orchestra	3	orchestra	orchestra	conductor	trumpet	bus	related	weak		0	0	0	0	7	related answer	0	0	0	0
war	1	b	C20	2	2	6	army	conductor	soldier	basket	conductor	2	conductor	conductor	army	soldier	basket	unrelated	weak		0	0	0	0	5	unrelated answer	0	0	0	1
war	1	a	C20	2	1	2	army	navy	soldier	cake	army	1	army	army	navy	soldier	cake	related	weak		0	0	0	0	3	related answer	0	0	0	0
water	1	d	C20	2	2	5	tap	sea	glass	donkey	glass	3	glass	glass	sea	tap	donkey	related	weak		0	0	0	0	7	related answer	0	0	0	0
water	1	c	C20	2	1	1	tap	glass	turkey	cow	turkey	3	turkey	turkey	glass	tap	cow	unrelated	weak		0	0	0	0	5	unrelated answer	0	0	0	0
wedding	1	h	C20	2	2	7	dress	guest	bride	grass	guest	2	guest	guest	dress	bride	grass	related	weak		0	0	0	0	5	related answer	0	0	0	1
wedding	1	g	C20	2	1	3	biscuit	guest	bride	dress	dress	4	dress	dress	guest	bride	biscuit	related	strong		0	0	0	0	7	related answer	0	0	0	0
wine	1	d	C20	2	2	5	glass	bottle	beer	cow	bottle	2	bottle	bottle	glass	beer	cow	related	weak		0	0	0	0	3	related answer	0	0	0	0
wine	1	c	C20	2	1	1	donkey	bottle	beer	wing	wing	4	wing	wing	bottle	beer	donkey	unrelated	weak		0	0	0	0	6	unrelated answer	0	0	0	0
apple	1	f	P1	1	2	8	tree	seed	orange	cliff	tree	1	tree	tree	seed	orange	cliff	related	strong		0	0	0	0	5	related answer	0	1	0	0
apple	0	e	P1	1	1	4	seed	tree	orange	soup	seed	1	orange	orange	tree	orange	soup	related	weak	Sem	1	1	0	0	5	related answer	0	0	0	0
baton	0	b	P1	1	2	5	children	conductor	relay	navy	navy	4	conductor	conductor	conductor	relay	children	unrelated	weak	SemEp	1	0	1	0	5	related answer	0	0	0	0
baton	0	a	P1	1	1	1	relay	orchestra	conductor	basket	conductor	3	orchestra	orchestra	orchestra	relay	basket	related	weak	SemEp	1	0	1	0	5	related answer	0	0	0	0
beach	0	d	P1	1	2	6	cow	donkey	sand	sea	sea	4	donkey	donkey	donkey	sand	cow	related	strong	SemEp	1	0	1	0	5	related answer	0	1	0	0
beach	0	c	P1	1	1	2	cow	sea	sand	angel	cow	1	sand	sand	sea	sand	angel	unrelated	strong	Sem	1	1	0	0	5	related answer	0	0	0	0
bench	1	f	P1	1	2	8	seed	picnic	chair	cliff	cliff	4	cliff	cliff	picnic	chair	seed	unrelated	strong		0	0	0	0	5	unrelated answer	0	1	0	0
bench	0	e	P1	1	1	4	juice	picnic	chair	gun	gun	4	picnic	picnic	picnic	chair	juice	unrelated	weak	SemEp	1	0	1	0	5	related answer	0	0	0	0
bicycle	0	b	P1	1	2	5	basket	children	car	cake	children	2	basket	basket	basket	car	cake	unrelated	strong	SemEp	1	0	1	0	5	related answer	0	0	1	1
bicycle	1	a	P1	1	1	1	children	bus	car	basket	basket	4	basket	basket	bus	car	children	related	strong		0	0	0	0	5	related answer	0	0	0	0
bullet	0	f	P1	1	2	8	gun	juice	pistol	seed	juice	2	seed	seed	gun	pistol	seed	unrelated	weak	Ep	1	0	0	1	5	unrelated answer	0	1	0	0
bullet	0	e	P1	1	1	4	gun	rain	pistol	picnic	rain	2	pistol	pistol	gun	pistol	picnic	unrelated	strong	Sem	1	1	0	0	5	related answer	0	0	0	0
camera	0	h	P1	1	2	7	picture	photo	dress	grass	dress	3	picture	picture	photo	picture	grass	unrelated	weak	Sem	1	1	0	0	5	related answer	0	1	0	0
camera	0	g	P1	1	1	3	biscuit	photo	picture	guest	biscuit	1	photo	photo	photo	picture	guest	unrelated	strong	SemEp	1	0	1	0	5	related answer	0	0	0	0
chicken	1	d	P1	1	2	6	angel	turkey	hen	wing	wing	4	wing	wing	turkey	hen	angel	related	weak		0	0	0	0	5	related answer	0	1	0	0
chicken	0	c	P1	1	1	2	wing	glass	hen	donkey	glass	2	hen	hen	wing	hen	donkey	unrelated	weak	Sem	1	1	0	0	5	related answer	0	0	0	0
christmas	1	d	P1	1	2	6	angel	turkey	present	sea	turkey	2	turkey	turkey	angel	present	sea	related	weak		0	0	0	0	5	related answer	0	0	0	0
christmas	0	c	P1	1	1	2	cow	turkey	present	bottle	bottle	4	turkey	turkey	turkey	present	cow	unrelated	weak	SemEp	1	0	1	0	5	related answer	0	0	0	0
church	0	h	P1	1	2	7	swing	steeple	vicar	biscuit	biscuit	4	steeple	steeple	steeple	vicar	swing	unrelated	weak	SemEp	1	0	1	0	5	related answer	1	1	0	0
church	0	g	P1	1	1	3	vicar	steeple	holiday	dress	holiday	3	steeple	steeple	steeple	vicar	dress	unrelated	strong	SemEp	1	0	1	0	5	related answer	0	0	0	0
coffee	0	h	P1	1	2	7	biscuit	photo	cappucino	swing	photo	2	cappucino	cappucino	biscuit	cappucino	swing	unrelated	strong	Sem	1	1	0	0	5	related answer	0	0	0	0
coffee	0	g	P1	1	1	3	cappucino	biscuit	steeple	holiday	steeple	3	holiday	holiday	biscuit	cappucino	holiday	unrelated	weak	Ep	1	0	0	1	5	unrelated answer	0	0	0	0
fairy	1	d	P1	1	2	6	angel	wing	wand	donkey	angel	1	angel	angel	wing	wand	donkey	related	strong		0	0	0	0	5	related answer	0	1	0	0
fairy	0	c	P1	1	1	2	donkey	angel	wand	sea	donkey	1	wand	wand	angel	wand	sea	unrelated	strong	Sem	1	1	0	0	5	related answer	0	0	0	0
farm	0	d	P1	1	2	6	yard	cow	donkey	sea	donkey	3	yard	yard	cow	yard	sea	related	strong	Sem	1	1	0	0	5	related answer	1	1	0	0
farm	0	c	P1	1	1	2	donkey	sea	yard	angel	sea	2	yard	yard	donkey	yard	angel	unrelated	strong	Sem	1	1	0	0	5	related answer	0	0	0	0
fruit	0	b	P1	1	2	5	loaf	cake	bus	children	bus	3	loaf	loaf	cake	loaf	children	unrelated	strong	Sem	1	1	0	0	5	related answer	0	0	0	1
fruit	1	a	P1	1	1	1	basket	cake	loaf	bus	cake	2	cake	cake	basket	loaf	bus	related	strong		0	0	0	0	5	related answer	0	0	0	0
garden	0	h	P1	1	2	7	steeple	grass	pond	swing	swing	4	grass	grass	grass	pond	steeple	related	strong	SemEp	1	0	1	0	5	related answer	0	0	0	0
garden	0	g	P1	1	1	3	grass	swing	pond	guest	grass	1	guest	guest	swing	pond	guest	related	weak	Ep	1	0	0	1	5	unrelated answer	0	0	0	0
hotel	1	h	P1	1	2	7	bedroom	guest	holiday	steeple	holiday	3	holiday	holiday	guest	bedroom	steeple	related	weak		0	0	0	0	5	related answer	0	0	0	1
hotel	1	g	P1	1	1	3	holiday	guest	bedroom	dress	guest	2	guest	guest	holiday	bedroom	dress	related	strong		0	0	0	0	5	related answer	0	0	0	0
lunch	0	f	P1	1	2	8	soup	picnic	sandwich	tree	picnic	2	soup	soup	soup	sandwich	tree	related	weak	SemEp	1	0	1	0	5	related answer	0	1	0	0
lunch	0	e	P1	1	1	4	soup	juice	sandwich	rain	soup	1	sandwich	sandwich	juice	sandwich	rain	related	strong	Sem	1	1	0	0	5	related answer	0	0	0	0
milk	1	d	P1	1	2	6	cow	bottle	cream	angel	cow	1	cow	cow	bottle	cream	angel	related	strong		0	0	0	0	5	related answer	0	1	0	0
milk	0	c	P1	1	1	2	cream	cow	angel	sea	angel	3	cream	cream	cow	cream	sea	unrelated	strong	Sem	1	1	0	0	5	related answer	0	0	0	0
officers	0	b	P1	1	2	5	cake	navy	police	orchestra	orchestra	4	navy	navy	navy	police	cake	unrelated	weak	SemEp	1	0	1	0	5	related answer	0	0	0	0
officers	0	a	P1	1	1	1	army	navy	police	children	navy	2	army	army	army	police	children	related	weak	SemEp	1	0	1	0	5	related answer	0	0	0	0
party	0	b	P1	1	2	5	balloon	children	basket	bus	basket	3	balloon	balloon	children	balloon	bus	unrelated	strong	Sem	1	1	0	0	5	related answer	0	0	0	1
party	1	a	P1	1	1	1	basket	cake	balloon	children	children	4	children	children	cake	balloon	basket	related	strong		0	0	0	0	5	related answer	0	0	0	0
pear	0	f	P1	1	2	8	cider	tree	seed	gun	seed	3	tree	tree	tree	cider	gun	related	strong	SemEp	1	0	1	0	5	related answer	0	0	0	0
pear	0	e	P1	1	1	4	seed	tree	cider	soup	tree	2	soup	soup	seed	cider	soup	related	weak	Ep	1	0	0	1	5	unrelated answer	0	0	0	0
playground	0	h	P1	1	2	7	grass	swing	slide	photo	grass	1	swing	swing	swing	slide	photo	related	strong	SemEp	1	0	1	0	5	related answer	0	1	0	0
playground	0	g	P1	1	1	3	grass	swing	slide	holiday	swing	2	slide	slide	grass	slide	holiday	related	weak	Sem	1	1	0	0	5	related answer	0	0	0	0
puddle	0	f	P1	1	2	8	drizzle	rain	gun	tree	gun	3	rain	rain	rain	drizzle	tree	unrelated	strong	SemEp	1	0	1	0	5	related answer	0	1	0	0
puddle	0	e	P1	1	1	4	drizzle	rain	cliff	picnic	cliff	3	drizzle	drizzle	rain	drizzle	picnic	unrelated	weak	Sem	1	1	0	0	5	related answer	0	0	0	0
school	0	b	P1	1	2	5	cake	bus	teacher	basket	cake	1	bus	bus	bus	teacher	basket	unrelated	strong	SemEp	1	0	1	0	5	related answer	0	0	1	1
school	1	a	P1	1	1	1	bus	children	teacher	cake	bus	1	bus	bus	children	teacher	cake	related	strong		0	0	0	0	5	related answer	0	0	0	0
stone	0	f	P1	1	2	8	gun	cliff	rock	rain	rain	4	cliff	cliff	cliff	rock	gun	unrelated	weak	SemEp	1	0	1	0	5	related answer	0	0	0	0
stone	1	e	P1	1	1	4	juice	cliff	rock	picnic	picnic	4	picnic	picnic	cliff	rock	juice	unrelated	strong		0	0	0	0	5	unrelated answer	0	0	0	0
sun	0	h	P1	1	2	7	steeple	holiday	cloud	photo	steeple	1	holiday	holiday	holiday	cloud	photo	unrelated	strong	SemEp	1	0	1	0	5	related answer	0	0	0	0
sun	0	g	P1	1	1	3	biscuit	dress	cloud	photo	photo	4	dress	dress	dress	cloud	biscuit	unrelated	weak	SemEp	1	0	1	0	5	related answer	0	0	0	0
vegetable	1	f	P1	1	2	8	soup	juice	broth	cliff	soup	1	soup	soup	juice	broth	cliff	related	weak		0	0	0	0	5	related answer	0	1	0	0
vegetable	0	e	P1	1	1	4	broth	soup	juice	rain	juice	3	broth	broth	soup	broth	rain	related	strong	Sem	1	1	0	0	5	related answer	0	0	0	0
violin	0	b	P1	1	2	5	army	orchestra	trumpet	bus	army	1	orchestra	orchestra	orchestra	trumpet	bus	unrelated	weak	SemEp	1	0	1	0	5	related answer	0	0	1	1
violin	1	a	P1	1	1	1	trumpet	conductor	orchestra	bus	orchestra	3	orchestra	orchestra	conductor	trumpet	bus	related	weak		0	0	0	0	5	related answer	0	0	0	0
war	0	b	P1	1	2	5	army	conductor	soldier	basket	conductor	2	soldier	soldier	army	soldier	basket	unrelated	weak	Sem	1	1	0	0	5	related answer	0	0	0	1
war	1	a	P1	1	1	1	army	navy	soldier	cake	army	1	army	army	navy	soldier	cake	related	weak		0	0	0	0	5	related answer	0	0	0	0
water	0	d	P1	1	2	6	tap	sea	glass	donkey	glass	3	tap	tap	sea	tap	donkey	related	weak	Sem	1	1	0	0	5	related answer	1	1	0	0
water	0	c	P1	1	1	2	tap	glass	turkey	cow	turkey	3	tap	tap	glass	tap	cow	unrelated	weak	Sem	1	1	0	0	5	related answer	0	0	0	0
wedding	0	h	P1	1	2	7	dress	guest	bride	grass	guest	2	bride	bride	dress	bride	grass	related	weak	Sem	1	1	0	0	5	related answer	1	1	0	0
wedding	0	g	P1	1	1	3	biscuit	guest	bride	dress	dress	4	bride	bride	guest	bride	biscuit	related	strong	Sem	1	1	0	0	5	related answer	0	0	0	0
wine	0	d	P1	1	2	6	glass	bottle	beer	cow	bottle	2	glass	glass	glass	beer	cow	related	weak	SemEp	1	0	1	0	5	related answer	0	0	0	0
wine	0	c	P1	1	1	2	donkey	bottle	beer	wing	wing	4	bottle	bottle	bottle	beer	donkey	unrelated	weak	SemEp	1	0	1	0	5	related answer	0	0	0	0
apple	1	e	C21	2	2	6	seed	tree	orange	soup	seed	1	seed	seed	tree	orange	soup	related	weak		0	0	0	0	7	related answer	0	0	0	1
apple	1	f	C21	2	1	2	tree	seed	orange	cliff	tree	1	tree	tree	seed	orange	cliff	related	strong		0	0	0	0	7	related answer	0	0	0	0
baton	1	a	C21	2	2	8	relay	orchestra	conductor	basket	conductor	3	conductor	conductor	orchestra	relay	basket	related	weak		0	0	0	0	7	related answer	0	0	0	0
baton	1	b	C21	2	1	4	children	conductor	relay	navy	navy	4	navy	navy	conductor	relay	children	unrelated	weak		0	0	0	0	7	unrelated answer	0	0	0	0
beach	1	c	C21	2	2	7	cow	sea	sand	angel	cow	1	cow	cow	sea	sand	angel	unrelated	strong		0	0	0	0	6	unrelated answer	0	0	0	1
beach	1	d	C21	2	1	3	cow	donkey	sand	sea	sea	4	sea	sea	donkey	sand	cow	related	strong		0	0	0	0	7	related answer	0	0	0	0
bench	1	e	C21	2	2	6	juice	picnic	chair	gun	gun	4	gun	gun	picnic	chair	juice	unrelated	weak		0	0	0	0	7	unrelated answer	0	0	0	0
bench	1	f	C21	2	1	2	seed	picnic	chair	cliff	cliff	4	cliff	cliff	picnic	chair	seed	unrelated	strong		0	0	0	0	7	unrelated answer	0	0	0	0
bicycle	1	a	C21	2	2	8	children	bus	car	basket	basket	4	basket	basket	bus	car	children	related	strong		0	0	0	0	7	related answer	0	0	0	1
bicycle	1	b	C21	2	1	4	basket	children	car	cake	children	2	children	children	basket	car	cake	unrelated	strong		0	0	0	0	7	unrelated answer	0	0	0	0
bullet	1	e	C21	2	2	6	gun	rain	pistol	picnic	rain	2	rain	rain	gun	pistol	picnic	unrelated	strong		0	0	0	0	7	unrelated answer	0	0	0	0
bullet	1	f	C21	2	1	2	gun	juice	pistol	seed	juice	2	juice	juice	gun	pistol	seed	unrelated	weak		0	0	0	0	7	unrelated answer	0	0	0	0
camera	1	g	C21	2	2	5	biscuit	photo	picture	guest	biscuit	1	biscuit	biscuit	photo	picture	guest	unrelated	strong		0	0	0	0	7	unrelated answer	0	0	0	0
camera	1	h	C21	2	1	1	picture	photo	dress	grass	dress	3	dress	dress	photo	picture	grass	unrelated	weak		0	0	0	0	7	unrelated answer	0	0	0	0
chicken	1	c	C21	2	2	7	wing	glass	hen	donkey	glass	2	glass	glass	wing	hen	donkey	unrelated	weak		0	0	0	0	7	unrelated answer	0	0	0	1
chicken	1	d	C21	2	1	3	angel	turkey	hen	wing	wing	4	wing	wing	turkey	hen	angel	related	weak		0	0	0	0	6	related answer	0	0	0	0
christmas	1	c	C21	2	2	7	cow	turkey	present	bottle	bottle	4	bottle	bottle	turkey	present	cow	unrelated	weak		0	0	0	0	7	unrelated answer	0	0	0	1
christmas	1	d	C21	2	1	3	angel	turkey	present	sea	turkey	2	turkey	turkey	angel	present	sea	related	weak		0	0	0	0	7	related answer	0	0	0	0
church	1	g	C21	2	2	5	vicar	steeple	holiday	dress	holiday	3	holiday	holiday	steeple	vicar	dress	unrelated	strong		0	0	0	0	7	unrelated answer	0	0	0	0
church	1	h	C21	2	1	1	swing	steeple	vicar	biscuit	biscuit	4	biscuit	biscuit	steeple	vicar	swing	unrelated	weak		0	0	0	0	7	unrelated answer	0	0	0	0
coffee	1	g	C21	2	2	5	cappucino	biscuit	steeple	holiday	steeple	3	steeple	steeple	biscuit	cappucino	holiday	unrelated	weak		0	0	0	0	7	unrelated answer	0	0	0	0
coffee	1	h	C21	2	1	1	biscuit	photo	cappucino	swing	photo	2	photo	photo	biscuit	cappucino	swing	unrelated	strong		0	0	0	0	7	unrelated answer	0	0	0	0
fairy	1	c	C21	2	2	7	donkey	angel	wand	sea	donkey	1	donkey	donkey	angel	wand	sea	unrelated	strong		0	0	0	0	7	unrelated answer	0	0	0	1
fairy	1	d	C21	2	1	3	angel	wing	wand	donkey	angel	1	angel	angel	wing	wand	donkey	related	strong		0	0	0	0	7	related answer	0	0	0	0
farm	1	c	C21	2	2	7	donkey	sea	yard	angel	sea	2	sea	sea	donkey	yard	angel	unrelated	strong		0	0	0	0	7	unrelated answer	0	0	0	1
farm	1	d	C21	2	1	3	yard	cow	donkey	sea	donkey	3	donkey	donkey	cow	yard	sea	related	strong		0	0	0	0	7	related answer	0	0	0	0
fruit	1	a	C21	2	2	8	basket	cake	loaf	bus	cake	2	cake	cake	basket	loaf	bus	related	strong		0	0	0	0	7	related answer	0	0	0	1
fruit	1	b	C21	2	1	4	loaf	cake	bus	children	bus	3	bus	bus	cake	loaf	children	unrelated	strong		0	0	0	0	7	unrelated answer	0	0	0	0
garden	0	g	C21	2	2	5	grass	swing	pond	guest	grass	1	swing	swing	swing	pond	guest	related	weak	SemEp	1	0	1	0	7	related answer	0	0	1	1
garden	1	h	C21	2	1	1	steeple	grass	pond	swing	swing	4	swing	swing	grass	pond	steeple	related	strong		0	0	0	0	7	related answer	0	0	0	0
hotel	1	g	C21	2	2	5	holiday	guest	bedroom	dress	guest	2	guest	guest	holiday	bedroom	dress	related	strong		0	0	0	0	7	related answer	0	0	0	1
hotel	1	h	C21	2	1	1	bedroom	guest	holiday	steeple	holiday	3	holiday	holiday	guest	bedroom	steeple	related	weak		0	0	0	0	7	related answer	0	0	0	0
lunch	1	e	C21	2	2	6	soup	juice	sandwich	rain	soup	1	soup	soup	juice	sandwich	rain	related	strong		0	0	0	0	7	related answer	0	0	0	0
lunch	1	f	C21	2	1	2	soup	picnic	sandwich	tree	picnic	2	picnic	picnic	soup	sandwich	tree	related	weak		0	0	0	0	7	related answer	0	0	0	0
milk	1	c	C21	2	2	7	cream	cow	angel	sea	angel	3	angel	angel	cow	cream	sea	unrelated	strong		0	0	0	0	7	unrelated answer	0	0	0	1
milk	1	d	C21	2	1	3	cow	bottle	cream	angel	cow	1	cow	cow	bottle	cream	angel	related	strong		0	0	0	0	7	related answer	0	0	0	0
officers	1	a	C21	2	2	8	army	navy	police	children	navy	2	navy	navy	army	police	children	related	weak		0	0	0	0	7	related answer	0	0	0	0
officers	1	b	C21	2	1	4	cake	navy	police	orchestra	orchestra	4	orchestra	orchestra	navy	police	cake	unrelated	weak		0	0	0	0	7	unrelated answer	0	0	0	0
party	1	a	C21	2	2	8	basket	cake	balloon	children	children	4	children	children	cake	balloon	basket	related	strong		0	0	0	0	7	related answer	0	0	0	1
party	1	b	C21	2	1	4	balloon	children	basket	bus	basket	3	basket	basket	children	balloon	bus	unrelated	strong		0	0	0	0	7	unrelated answer	0	0	0	0
pear	1	e	C21	2	2	6	seed	tree	cider	soup	tree	2	tree	tree	seed	cider	soup	related	weak		0	0	0	0	7	related answer	0	0	0	1
pear	1	f	C21	2	1	2	cider	tree	seed	gun	seed	3	seed	seed	tree	cider	gun	related	strong		0	0	0	0	7	related answer	0	0	0	0
playground	1	g	C21	2	2	5	grass	swing	slide	holiday	swing	2	swing	swing	grass	slide	holiday	related	weak		0	0	0	0	7	related answer	0	0	0	1
playground	1	h	C21	2	1	1	grass	swing	slide	photo	grass	1	grass	grass	swing	slide	photo	related	strong		0	0	0	0	7	related answer	0	0	0	0
puddle	1	e	C21	2	2	6	drizzle	rain	cliff	picnic	cliff	3	cliff	cliff	rain	drizzle	picnic	unrelated	weak		0	0	0	0	7	unrelated answer	0	0	0	0
puddle	1	f	C21	2	1	2	drizzle	rain	gun	tree	gun	3	gun	gun	rain	drizzle	tree	unrelated	strong		0	0	0	0	7	unrelated answer	0	0	0	0
school	1	a	C21	2	2	8	bus	children	teacher	cake	bus	1	bus	bus	children	teacher	cake	related	strong		0	0	0	0	7	related answer	0	0	0	1
school	1	b	C21	2	1	4	cake	bus	teacher	basket	cake	1	cake	cake	bus	teacher	basket	unrelated	strong		0	0	0	0	7	unrelated answer	0	0	0	0
stone	1	e	C21	2	2	6	juice	cliff	rock	picnic	picnic	4	picnic	picnic	cliff	rock	juice	unrelated	strong		0	0	0	0	7	unrelated answer	0	0	0	0
stone	1	f	C21	2	1	2	gun	cliff	rock	rain	rain	4	rain	rain	cliff	rock	gun	unrelated	weak		0	0	0	0	7	unrelated answer	0	0	0	0
sun	1	g	C21	2	2	5	biscuit	dress	cloud	photo	photo	4	photo	photo	dress	cloud	biscuit	unrelated	weak		0	0	0	0	7	unrelated answer	0	0	0	0
sun	1	h	C21	2	1	1	steeple	holiday	cloud	photo	steeple	1	steeple	steeple	holiday	cloud	photo	unrelated	strong		0	0	0	0	7	unrelated answer	0	0	0	0
vegetable	1	e	C21	2	2	6	broth	soup	juice	rain	juice	3	juice	juice	soup	broth	rain	related	strong		0	0	0	0	7	related answer	0	0	0	1
vegetable	1	f	C21	2	1	2	soup	juice	broth	cliff	soup	1	soup	soup	juice	broth	cliff	related	weak		0	0	0	0	6	related answer	0	0	0	0
violin	1	a	C21	2	2	8	trumpet	conductor	orchestra	bus	orchestra	3	orchestra	orchestra	conductor	trumpet	bus	related	weak		0	0	0	0	7	related answer	0	0	0	0
violin	1	b	C21	2	1	4	army	orchestra	trumpet	bus	army	1	army	army	orchestra	trumpet	bus	unrelated	weak		0	0	0	0	6	unrelated answer	0	0	0	0
war	1	a	C21	2	2	8	army	navy	soldier	cake	army	1	army	army	navy	soldier	cake	related	weak		0	0	0	0	7	related answer	0	0	0	0
war	1	b	C21	2	1	4	army	conductor	soldier	basket	conductor	2	conductor	conductor	army	soldier	basket	unrelated	weak		0	0	0	0	7	unrelated answer	0	0	0	0
water	1	c	C21	2	2	7	tap	glass	turkey	cow	turkey	3	turkey	turkey	glass	tap	cow	unrelated	weak		0	0	0	0	7	unrelated answer	0	0	0	1
water	1	d	C21	2	1	3	tap	sea	glass	donkey	glass	3	glass	glass	sea	tap	donkey	related	weak		0	0	0	0	7	related answer	0	0	0	0
wedding	1	g	C21	2	2	5	biscuit	guest	bride	dress	dress	4	dress	dress	guest	bride	biscuit	related	strong		0	0	0	0	7	related answer	0	0	0	1
wedding	1	h	C21	2	1	1	dress	guest	bride	grass	guest	2	guest	guest	dress	bride	grass	related	weak		0	0	0	0	7	related answer	0	0	0	0
wine	0	c	C21	2	2	7	donkey	bottle	beer	wing	wing	4	bottle	bottle	bottle	beer	donkey	unrelated	weak	SemEp	1	0	1	0	7	related answer	0	0	1	1
wine	1	d	C21	2	1	3	glass	bottle	beer	cow	bottle	2	bottle	bottle	glass	beer	cow	related	weak		0	0	0	0	6	related answer	0	0	0	0
apple	1	f	C22	2	2	5	tree	seed	orange	cliff	tree	1	tree	tree	seed	orange	cliff	related	strong		0	0	0	0	7	related answer	0	0	0	1
apple	1	e	C22	2	1	1	seed	tree	orange	soup	seed	1	seed	seed	tree	orange	soup	related	weak		0	0	0	0	7	related answer	0	0	0	0
baton	1	b	C22	2	2	7	children	conductor	relay	navy	navy	4	navy	navy	conductor	relay	children	unrelated	weak		0	0	0	0	7	unrelated answer	0	0	0	1
baton	1	a	C22	2	1	3	relay	orchestra	conductor	basket	conductor	3	conductor	conductor	orchestra	relay	basket	related	weak		0	0	0	0	7	related answer	0	0	0	0
beach	1	d	C22	2	2	8	cow	donkey	sand	sea	sea	4	sea	sea	donkey	sand	cow	related	strong		0	0	0	0	7	related answer	0	0	0	1
beach	1	c	C22	2	1	4	cow	sea	sand	angel	cow	1	cow	cow	sea	sand	angel	unrelated	strong		0	0	0	0	6	unrelated answer	0	0	0	0
bench	1	f	C22	2	2	5	seed	picnic	chair	cliff	cliff	4	cliff	cliff	picnic	chair	seed	unrelated	strong		0	0	0	0	7	unrelated answer	0	0	0	0
bench	1	e	C22	2	1	1	juice	picnic	chair	gun	gun	4	gun	gun	picnic	chair	juice	unrelated	weak		0	0	0	0	6	unrelated answer	0	0	0	0
bicycle	0	b	C22	2	2	7	basket	children	car	cake	children	2	basket	basket	basket	car	cake	unrelated	strong	SemEp	1	0	1	0	7	related answer	0	0	1	1
bicycle	1	a	C22	2	1	3	children	bus	car	basket	basket	4	basket	basket	bus	car	children	related	strong		0	0	0	0	7	related answer	0	0	0	0
bullet	1	f	C22	2	2	5	gun	juice	pistol	seed	juice	2	juice	juice	gun	pistol	seed	unrelated	weak		0	0	0	0	7	unrelated answer	0	0	0	0
bullet	1	e	C22	2	1	1	gun	rain	pistol	picnic	rain	2	rain	rain	gun	pistol	picnic	unrelated	strong		0	0	0	0	7	unrelated answer	0	0	0	0
camera	0	h	C22	2	2	6	picture	photo	dress	grass	dress	3	grass	grass	photo	picture	grass	unrelated	weak	Ep	1	0	0	1	7	unrelated answer	0	0	0	0
camera	1	g	C22	2	1	2	biscuit	photo	picture	guest	biscuit	1	biscuit	biscuit	photo	picture	guest	unrelated	strong		0	0	0	0	7	unrelated answer	0	0	0	0
chicken	1	d	C22	2	2	8	angel	turkey	hen	wing	wing	4	wing	wing	turkey	hen	angel	related	weak		0	0	0	0	7	related answer	0	0	0	0
chicken	0	c	C22	2	1	4	wing	glass	hen	donkey	glass	2	donkey	donkey	wing	hen	donkey	unrelated	weak	Ep	1	0	0	1	6	unrelated answer	0	0	0	0
christmas	1	d	C22	2	2	8	angel	turkey	present	sea	turkey	2	turkey	turkey	angel	present	sea	related	weak		0	0	0	0	7	related answer	0	0	0	0
christmas	1	c	C22	2	1	4	cow	turkey	present	bottle	bottle	4	bottle	bottle	turkey	present	cow	unrelated	weak		0	0	0	0	7	unrelated answer	0	0	0	0
church	1	h	C22	2	2	6	swing	steeple	vicar	biscuit	biscuit	4	biscuit	biscuit	steeple	vicar	swing	unrelated	weak		0	0	0	0	7	unrelated answer	0	0	0	0
church	1	g	C22	2	1	2	vicar	steeple	holiday	dress	holiday	3	holiday	holiday	steeple	vicar	dress	unrelated	strong		0	0	0	0	7	unrelated answer	0	0	0	0
coffee	1	h	C22	2	2	6	biscuit	photo	cappucino	swing	photo	2	photo	photo	biscuit	cappucino	swing	unrelated	strong		0	0	0	0	7	unrelated answer	0	0	0	0
coffee	0	g	C22	2	1	2	cappucino	biscuit	steeple	holiday	steeple	3	holiday	holiday	biscuit	cappucino	holiday	unrelated	weak	Ep	1	0	0	1	6	unrelated answer	0	0	0	0
fairy	1	d	C22	2	2	8	angel	wing	wand	donkey	angel	1	angel	angel	wing	wand	donkey	related	strong		0	0	0	0	7	related answer	0	0	0	1
fairy	1	c	C22	2	1	4	donkey	angel	wand	sea	donkey	1	donkey	donkey	angel	wand	sea	unrelated	strong		0	0	0	0	7	unrelated answer	0	0	0	0
farm	0	d	C22	2	2	8	yard	cow	donkey	sea	donkey	3	cow	cow	cow	yard	sea	related	strong	SemEp	1	0	1	0	7	related answer	0	0	0	0
farm	0	c	C22	2	1	4	donkey	sea	yard	angel	sea	2	angel	angel	donkey	yard	angel	unrelated	strong	Ep	1	0	0	1	7	unrelated answer	0	0	0	0
fruit	1	b	C22	2	2	7	loaf	cake	bus	children	bus	3	bus	bus	cake	loaf	children	unrelated	strong		0	0	0	0	7	unrelated answer	0	0	0	1
fruit	1	a	C22	2	1	3	basket	cake	loaf	bus	cake	2	cake	cake	basket	loaf	bus	related	strong		0	0	0	0	7	related answer	0	0	0	0
garden	0	h	C22	2	2	6	steeple	grass	pond	swing	swing	4	steeple	steeple	grass	pond	steeple	related	strong	Ep	1	0	0	1	7	unrelated answer	0	0	0	1
garden	1	g	C22	2	1	2	grass	swing	pond	guest	grass	1	grass	grass	swing	pond	guest	related	weak		0	0	0	0	7	related answer	0	0	0	0
hotel	0	h	C22	2	2	6	bedroom	guest	holiday	steeple	holiday	3	steeple	steeple	guest	bedroom	steeple	related	weak	Ep	1	0	0	1	7	unrelated answer	0	0	0	1
hotel	1	g	C22	2	1	2	holiday	guest	bedroom	dress	guest	2	guest	guest	holiday	bedroom	dress	related	strong		0	0	0	0	7	related answer	0	0	0	0
lunch	1	f	C22	2	2	5	soup	picnic	sandwich	tree	picnic	2	picnic	picnic	soup	sandwich	tree	related	weak		0	0	0	0	6	related answer	0	0	0	1
lunch	1	e	C22	2	1	1	soup	juice	sandwich	rain	soup	1	soup	soup	juice	sandwich	rain	related	strong		0	0	0	0	7	related answer	0	0	0	0
milk	1	d	C22	2	2	8	cow	bottle	cream	angel	cow	1	cow	cow	bottle	cream	angel	related	strong		0	0	0	0	7	related answer	0	0	0	1
milk	1	c	C22	2	1	4	cream	cow	angel	sea	angel	3	angel	angel	cow	cream	sea	unrelated	strong		0	0	0	0	7	unrelated answer	0	0	0	0
officers	0	b	C22	2	2	7	cake	navy	police	orchestra	orchestra	4	navy	navy	navy	police	cake	unrelated	weak	SemEp	1	0	1	0	6	related answer	0	0	1	1
officers	1	a	C22	2	1	3	army	navy	police	children	navy	2	navy	navy	army	police	children	related	weak		0	0	0	0	7	related answer	0	0	0	0
party	0	b	C22	2	2	7	balloon	children	basket	bus	basket	3	bus	bus	children	balloon	bus	unrelated	strong	Ep	1	0	0	1	7	unrelated answer	0	0	0	1
party	1	a	C22	2	1	3	basket	cake	balloon	children	children	4	children	children	cake	balloon	basket	related	strong		0	0	0	0	7	related answer	0	0	0	0
pear	0	f	C22	2	2	5	cider	tree	seed	gun	seed	3	tree	tree	tree	cider	gun	related	strong	SemEp	1	0	1	0	7	related answer	0	0	1	1
pear	1	e	C22	2	1	1	seed	tree	cider	soup	tree	2	tree	tree	seed	cider	soup	related	weak		0	0	0	0	7	related answer	0	0	0	0
playground	1	h	C22	2	2	6	grass	swing	slide	photo	grass	1	grass	grass	swing	slide	photo	related	strong		0	0	0	0	7	related answer	0	0	0	0
playground	0	g	C22	2	1	2	grass	swing	slide	holiday	swing	2	holiday	holiday	grass	slide	holiday	related	weak	Ep	1	0	0	1	7	unrelated answer	0	0	0	0
puddle	1	f	C22	2	2	5	drizzle	rain	gun	tree	gun	3	gun	gun	rain	drizzle	tree	unrelated	strong		0	0	0	0	7	unrelated answer	0	0	0	0
puddle	1	e	C22	2	1	1	drizzle	rain	cliff	picnic	cliff	3	cliff	cliff	rain	drizzle	picnic	unrelated	weak		0	0	0	0	7	unrelated answer	0	0	0	0
school	0	b	C22	2	2	7	cake	bus	teacher	basket	cake	1	bus	bus	bus	teacher	basket	unrelated	strong	SemEp	1	0	1	0	7	related answer	0	0	1	1
school	1	a	C22	2	1	3	bus	children	teacher	cake	bus	1	bus	bus	children	teacher	cake	related	strong		0	0	0	0	7	related answer	0	0	0	0
stone	0	f	C22	2	2	5	gun	cliff	rock	rain	rain	4	cliff	cliff	cliff	rock	gun	unrelated	weak	SemEp	1	0	1	0	7	related answer	0	0	0	0
stone	1	e	C22	2	1	1	juice	cliff	rock	picnic	picnic	4	picnic	picnic	cliff	rock	juice	unrelated	strong		0	0	0	0	6	unrelated answer	0	0	0	0
sun	0	h	C22	2	2	6	steeple	holiday	cloud	photo	steeple	1	photo	photo	holiday	cloud	photo	unrelated	strong	Ep	1	0	0	1	7	unrelated answer	0	0	1	1
sun	1	g	C22	2	1	2	biscuit	dress	cloud	photo	photo	4	photo	photo	dress	cloud	biscuit	unrelated	weak		0	0	0	0	7	unrelated answer	0	0	0	0
vegetable	1	f	C22	2	2	5	soup	juice	broth	cliff	soup	1	soup	soup	juice	broth	cliff	related	weak		0	0	0	0	7	related answer	0	0	0	1
vegetable	1	e	C22	2	1	1	broth	soup	juice	rain	juice	3	juice	juice	soup	broth	rain	related	strong		0	0	0	0	7	related answer	0	0	0	0
violin	1	b	C22	2	2	7	army	orchestra	trumpet	bus	army	1	army	army	orchestra	trumpet	bus	unrelated	weak		0	0	0	0	7	unrelated answer	0	0	0	0
violin	0	a	C22	2	1	3	trumpet	conductor	orchestra	bus	orchestra	3	conductor	conductor	conductor	trumpet	bus	related	weak	SemEp	1	0	1	0	7	related answer	0	0	0	0
war	1	b	C22	2	2	7	army	conductor	soldier	basket	conductor	2	conductor	conductor	army	soldier	basket	unrelated	weak		0	0	0	0	7	unrelated answer	0	0	0	1
war	1	a	C22	2	1	3	army	navy	soldier	cake	army	1	army	army	navy	soldier	cake	related	weak		0	0	0	0	7	related answer	0	0	0	0
water	1	d	C22	2	2	8	tap	sea	glass	donkey	glass	3	glass	glass	sea	tap	donkey	related	weak		0	0	0	0	7	related answer	0	0	0	0
water	0	c	C22	2	1	4	tap	glass	turkey	cow	turkey	3	cow	cow	glass	tap	cow	unrelated	weak	Ep	1	0	0	1	6	unrelated answer	0	0	0	0
wedding	1	h	C22	2	2	6	dress	guest	bride	grass	guest	2	guest	guest	dress	bride	grass	related	weak		0	0	0	0	7	related answer	0	0	0	1
wedding	1	g	C22	2	1	2	biscuit	guest	bride	dress	dress	4	dress	dress	guest	bride	biscuit	related	strong		0	0	0	0	7	related answer	0	0	0	0
wine	0	d	C22	2	2	8	glass	bottle	beer	cow	bottle	2	glass	glass	glass	beer	cow	related	weak	SemEp	1	0	1	0	7	related answer	0	0	0	0
wine	1	c	C22	2	1	4	donkey	bottle	beer	wing	wing	4	wing	wing	bottle	beer	donkey	unrelated	weak		0	0	0	0	7	unrelated answer	0	0	0	0
apple	1	e	C23	2	2	7	seed	tree	orange	soup	seed	1	seed	seed	tree	orange	soup	related	weak		0	0	0	0	7	related answer	0	0	0	1
apple	1	f	C23	2	1	3	tree	seed	orange	cliff	tree	1	tree	tree	seed	orange	cliff	related	strong		0	0	0	0	7	related answer	0	0	0	0
baton	1	a	C23	2	2	5	relay	orchestra	conductor	basket	conductor	3	conductor	conductor	orchestra	relay	basket	related	weak		0	0	0	0	7	related answer	0	0	0	0
baton	1	b	C23	2	1	1	children	conductor	relay	navy	navy	4	navy	navy	conductor	relay	children	unrelated	weak		0	0	0	0	7	unrelated answer	0	0	0	0
beach	1	c	C23	2	2	8	cow	sea	sand	angel	cow	1	cow	cow	sea	sand	angel	unrelated	strong		0	0	0	0	7	unrelated answer	0	0	0	1
beach	1	d	C23	2	1	4	cow	donkey	sand	sea	sea	4	sea	sea	donkey	sand	cow	related	strong		0	0	0	0	7	related answer	0	0	0	0
bench	1	e	C23	2	2	7	juice	picnic	chair	gun	gun	4	gun	gun	picnic	chair	juice	unrelated	weak		0	0	0	0	7	unrelated answer	0	0	0	0
bench	1	f	C23	2	1	3	seed	picnic	chair	cliff	cliff	4	cliff	cliff	picnic	chair	seed	unrelated	strong		0	0	0	0	7	unrelated answer	0	0	0	0
bicycle	1	a	C23	2	2	5	children	bus	car	basket	basket	4	basket	basket	bus	car	children	related	strong		0	0	0	0	7	related answer	0	0	0	1
bicycle	1	b	C23	2	1	1	basket	children	car	cake	children	2	children	children	basket	car	cake	unrelated	strong		0	0	0	0	6	unrelated answer	0	0	0	0
bullet	1	e	C23	2	2	7	gun	rain	pistol	picnic	rain	2	rain	rain	gun	pistol	picnic	unrelated	strong		0	0	0	0	7	unrelated answer	0	0	0	0
bullet	1	f	C23	2	1	3	gun	juice	pistol	seed	juice	2	juice	juice	gun	pistol	seed	unrelated	weak		0	0	0	0	7	unrelated answer	0	0	0	0
camera	1	g	C23	2	2	6	biscuit	photo	picture	guest	biscuit	1	biscuit	biscuit	photo	picture	guest	unrelated	strong		0	0	0	0	7	unrelated answer	0	0	0	0
camera	1	h	C23	2	1	2	picture	photo	dress	grass	dress	3	dress	dress	photo	picture	grass	unrelated	weak		0	0	0	0	7	unrelated answer	0	0	0	0
chicken	1	c	C23	2	2	8	wing	glass	hen	donkey	glass	2	glass	glass	wing	hen	donkey	unrelated	weak		0	0	0	0	7	unrelated answer	0	0	0	1
chicken	1	d	C23	2	1	4	angel	turkey	hen	wing	wing	4	wing	wing	turkey	hen	angel	related	weak		0	0	0	0	7	related answer	0	0	0	0
christmas	1	c	C23	2	2	8	cow	turkey	present	bottle	bottle	4	bottle	bottle	turkey	present	cow	unrelated	weak		0	0	0	0	7	unrelated answer	0	0	0	1
christmas	1	d	C23	2	1	4	angel	turkey	present	sea	turkey	2	turkey	turkey	angel	present	sea	related	weak		0	0	0	0	7	related answer	0	0	0	0
church	1	g	C23	2	2	6	vicar	steeple	holiday	dress	holiday	3	holiday	holiday	steeple	vicar	dress	unrelated	strong		0	0	0	0	7	unrelated answer	0	0	0	0
church	1	h	C23	2	1	2	swing	steeple	vicar	biscuit	biscuit	4	biscuit	biscuit	steeple	vicar	swing	unrelated	weak		0	0	0	0	7	unrelated answer	0	0	0	0
coffee	1	g	C23	2	2	6	cappucino	biscuit	steeple	holiday	steeple	3	steeple	steeple	biscuit	cappucino	holiday	unrelated	weak		0	0	0	0	7	unrelated answer	0	0	0	0
coffee	1	h	C23	2	1	2	biscuit	photo	cappucino	swing	photo	2	photo	photo	biscuit	cappucino	swing	unrelated	strong		0	0	0	0	7	unrelated answer	0	0	0	0
fairy	1	c	C23	2	2	8	donkey	angel	wand	sea	donkey	1	donkey	donkey	angel	wand	sea	unrelated	strong		0	0	0	0	7	unrelated answer	0	0	0	1
fairy	1	d	C23	2	1	4	angel	wing	wand	donkey	angel	1	angel	angel	wing	wand	donkey	related	strong		0	0	0	0	7	related answer	0	0	0	0
farm	1	c	C23	2	2	8	donkey	sea	yard	angel	sea	2	sea	sea	donkey	yard	angel	unrelated	strong		0	0	0	0	7	unrelated answer	0	0	0	1
farm	1	d	C23	2	1	4	yard	cow	donkey	sea	donkey	3	donkey	donkey	cow	yard	sea	related	strong		0	0	0	0	7	related answer	0	0	0	0
fruit	1	a	C23	2	2	5	basket	cake	loaf	bus	cake	2	cake	cake	basket	loaf	bus	related	strong		0	0	0	0	7	related answer	0	0	0	1
fruit	1	b	C23	2	1	1	loaf	cake	bus	children	bus	3	bus	bus	cake	loaf	children	unrelated	strong		0	0	0	0	7	unrelated answer	0	0	0	0
garden	1	g	C23	2	2	6	grass	swing	pond	guest	grass	1	grass	grass	swing	pond	guest	related	weak		0	0	0	0	7	related answer	0	0	0	1
garden	1	h	C23	2	1	2	steeple	grass	pond	swing	swing	4	swing	swing	grass	pond	steeple	related	strong		0	0	0	0	7	related answer	0	0	0	0
hotel	1	g	C23	2	2	6	holiday	guest	bedroom	dress	guest	2	guest	guest	holiday	bedroom	dress	related	strong		0	0	0	0	7	related answer	0	0	0	1
hotel	1	h	C23	2	1	2	bedroom	guest	holiday	steeple	holiday	3	holiday	holiday	guest	bedroom	steeple	related	weak		0	0	0	0	7	related answer	0	0	0	0
lunch	1	e	C23	2	2	7	soup	juice	sandwich	rain	soup	1	soup	soup	juice	sandwich	rain	related	strong		0	0	0	0	7	related answer	0	0	0	0
lunch	1	f	C23	2	1	3	soup	picnic	sandwich	tree	picnic	2	picnic	picnic	soup	sandwich	tree	related	weak		0	0	0	0	7	related answer	0	0	0	0
milk	1	c	C23	2	2	8	cream	cow	angel	sea	angel	3	angel	angel	cow	cream	sea	unrelated	strong		0	0	0	0	7	unrelated answer	0	0	0	1
milk	1	d	C23	2	1	4	cow	bottle	cream	angel	cow	1	cow	cow	bottle	cream	angel	related	strong		0	0	0	0	7	related answer	0	0	0	0
officers	1	a	C23	2	2	5	army	navy	police	children	navy	2	navy	navy	army	police	children	related	weak		0	0	0	0	7	related answer	0	0	0	0
officers	1	b	C23	2	1	1	cake	navy	police	orchestra	orchestra	4	orchestra	orchestra	navy	police	cake	unrelated	weak		0	0	0	0	5	unrelated answer	0	0	0	0
party	1	a	C23	2	2	5	basket	cake	balloon	children	children	4	children	children	cake	balloon	basket	related	strong		0	0	0	0	7	related answer	0	0	0	1
party	1	b	C23	2	1	1	balloon	children	basket	bus	basket	3	basket	basket	children	balloon	bus	unrelated	strong		0	0	0	0	7	unrelated answer	0	0	0	0
pear	1	e	C23	2	2	7	seed	tree	cider	soup	tree	2	tree	tree	seed	cider	soup	related	weak		0	0	0	0	7	related answer	0	0	0	1
pear	1	f	C23	2	1	3	cider	tree	seed	gun	seed	3	seed	seed	tree	cider	gun	related	strong		0	0	0	0	7	related answer	0	0	0	0
playground	1	g	C23	2	2	6	grass	swing	slide	holiday	swing	2	swing	swing	grass	slide	holiday	related	weak		0	0	0	0	7	related answer	0	0	0	1
playground	1	h	C23	2	1	2	grass	swing	slide	photo	grass	1	grass	grass	swing	slide	photo	related	strong		0	0	0	0	7	related answer	0	0	0	0
puddle	1	e	C23	2	2	7	drizzle	rain	cliff	picnic	cliff	3	cliff	cliff	rain	drizzle	picnic	unrelated	weak		0	0	0	0	7	unrelated answer	0	0	0	0
puddle	1	f	C23	2	1	3	drizzle	rain	gun	tree	gun	3	gun	gun	rain	drizzle	tree	unrelated	strong		0	0	0	0	7	unrelated answer	0	0	0	0
school	1	a	C23	2	2	5	bus	children	teacher	cake	bus	1	bus	bus	children	teacher	cake	related	strong		0	0	0	0	7	related answer	0	0	0	1
school	1	b	C23	2	1	1	cake	bus	teacher	basket	cake	1	cake	cake	bus	teacher	basket	unrelated	strong		0	0	0	0	7	unrelated answer	0	0	0	0
stone	1	e	C23	2	2	7	juice	cliff	rock	picnic	picnic	4	picnic	picnic	cliff	rock	juice	unrelated	strong		0	0	0	0	7	unrelated answer	0	0	0	0
stone	1	f	C23	2	1	3	gun	cliff	rock	rain	rain	4	rain	rain	cliff	rock	gun	unrelated	weak		0	0	0	0	7	unrelated answer	0	0	0	0
sun	1	g	C23	2	2	6	biscuit	dress	cloud	photo	photo	4	photo	photo	dress	cloud	biscuit	unrelated	weak		0	0	0	0	7	unrelated answer	0	0	0	0
sun	1	h	C23	2	1	2	steeple	holiday	cloud	photo	steeple	1	steeple	steeple	holiday	cloud	photo	unrelated	strong		0	0	0	0	7	unrelated answer	0	0	0	0
vegetable	1	e	C23	2	2	7	broth	soup	juice	rain	juice	3	juice	juice	soup	broth	rain	related	strong		0	0	0	0	7	related answer	0	0	0	1
vegetable	1	f	C23	2	1	3	soup	juice	broth	cliff	soup	1	soup	soup	juice	broth	cliff	related	weak		0	0	0	0	7	related answer	0	0	0	0
violin	1	a	C23	2	2	5	trumpet	conductor	orchestra	bus	orchestra	3	orchestra	orchestra	conductor	trumpet	bus	related	weak		0	0	0	0	7	related answer	0	0	0	0
violin	1	b	C23	2	1	1	army	orchestra	trumpet	bus	army	1	army	army	orchestra	trumpet	bus	unrelated	weak		0	0	0	0	6	unrelated answer	0	0	0	0
war	1	a	C23	2	2	5	army	navy	soldier	cake	army	1	army	army	navy	soldier	cake	related	weak		0	0	0	0	7	related answer	0	0	0	0
war	1	b	C23	2	1	1	army	conductor	soldier	basket	conductor	2	conductor	conductor	army	soldier	basket	unrelated	weak		0	0	0	0	6	unrelated answer	0	0	0	0
water	1	c	C23	2	2	8	tap	glass	turkey	cow	turkey	3	turkey	turkey	glass	tap	cow	unrelated	weak		0	0	0	0	7	unrelated answer	0	0	0	1
water	1	d	C23	2	1	4	tap	sea	glass	donkey	glass	3	glass	glass	sea	tap	donkey	related	weak		0	0	0	0	7	related answer	0	0	0	0
wedding	1	g	C23	2	2	6	biscuit	guest	bride	dress	dress	4	dress	dress	guest	bride	biscuit	related	strong		0	0	0	0	7	related answer	0	0	0	1
wedding	1	h	C23	2	1	2	dress	guest	bride	grass	guest	2	guest	guest	dress	bride	grass	related	weak		0	0	0	0	7	related answer	0	0	0	0
wine	1	c	C23	2	2	8	donkey	bottle	beer	wing	wing	4	wing	wing	bottle	beer	donkey	unrelated	weak		0	0	0	0	7	unrelated answer	0	0	0	1
wine	1	d	C23	2	1	4	glass	bottle	beer	cow	bottle	2	bottle	bottle	glass	beer	cow	related	weak		0	0	0	0	7	related answer	0	0	0	0
apple	1	e	P2	1	2	6	seed	tree	orange	soup	seed	1	seed	seed	tree	orange	soup	related	weak		0	0	0	0	7	related answer	0	0	0	1
apple	1	f	P2	1	1	2	tree	seed	orange	cliff	tree	1	tree	tree	seed	orange	cliff	related	strong		0	0	0	0	7	related answer	0	0	0	0
baton	1	a	P2	1	2	8	relay	orchestra	conductor	basket	conductor	3	conductor	conductor	orchestra	relay	basket	related	weak		0	0	0	0	7	related answer	0	0	0	0
baton	0	b	P2	1	1	4	children	conductor	relay	navy	navy	4	conductor	conductor	conductor	relay	children	unrelated	weak	SemEp	1	0	1	0	7	related answer	0	0	0	0
beach	0	c	P2	1	2	5	cow	sea	sand	angel	cow	1	sand	sand	sea	sand	angel	unrelated	strong	Sem	1	1	0	0	7	related answer	1	1	0	0
beach	0	d	P2	1	1	1	cow	donkey	sand	sea	sea	4	sand	sand	donkey	sand	cow	related	strong	Sem	1	1	0	0	7	related answer	0	0	0	0
bench	0	e	P2	1	2	6	juice	picnic	chair	gun	gun	4	picnic	picnic	picnic	chair	juice	unrelated	weak	SemEp	1	0	1	0	7	related answer	0	0	0	0
bench	1	f	P2	1	1	2	seed	picnic	chair	cliff	cliff	4	cliff	cliff	picnic	chair	seed	unrelated	strong		0	0	0	0	7	unrelated answer	0	0	0	0
bicycle	0	a	P2	1	2	8	children	bus	car	basket	basket	4	bus	bus	bus	car	children	related	strong	SemEp	1	0	1	0	7	related answer	0	0	0	1
bicycle	1	b	P2	1	1	4	basket	children	car	cake	children	2	children	children	basket	car	cake	unrelated	strong		0	0	0	0	7	unrelated answer	0	0	0	0
bullet	0	e	P2	1	2	6	gun	rain	pistol	picnic	rain	2	pistol	pistol	gun	pistol	picnic	unrelated	strong	Sem	1	1	0	0	7	related answer	0	1	0	0
bullet	0	f	P2	1	1	2	gun	juice	pistol	seed	juice	2	gun	gun	gun	pistol	seed	unrelated	weak	SemEp	1	0	1	0	7	related answer	0	0	0	0
camera	0	g	P2	1	2	7	biscuit	photo	picture	guest	biscuit	1	photo	photo	photo	picture	guest	unrelated	strong	SemEp	1	0	1	0	7	related answer	1	1	0	0
camera	0	h	P2	1	1	3	picture	photo	dress	grass	dress	3	photo	photo	photo	picture	grass	unrelated	weak	SemEp	1	0	1	0	7	related answer	0	0	0	0
chicken	0	c	P2	1	2	5	wing	glass	hen	donkey	glass	2	hen	hen	wing	hen	donkey	unrelated	weak	Sem	1	1	0	0	7	related answer	1	1	0	0
chicken	0	d	P2	1	1	1	angel	turkey	hen	wing	wing	4	hen	hen	turkey	hen	angel	related	weak	Sem	1	1	0	0	7	related answer	0	0	0	0
christmas	0	c	P2	1	2	5	cow	turkey	present	bottle	bottle	4	turkey	turkey	turkey	present	cow	unrelated	weak	SemEp	1	0	1	0	7	related answer	0	0	1	1
christmas	1	d	P2	1	1	1	angel	turkey	present	sea	turkey	2	turkey	turkey	angel	present	sea	related	weak		0	0	0	0	7	related answer	0	0	0	0
church	0	g	P2	1	2	7	vicar	steeple	holiday	dress	holiday	3	dress	dress	steeple	vicar	dress	unrelated	strong	Ep	1	0	0	1	7	unrelated answer	0	1	0	0
church	0	h	P2	1	1	3	swing	steeple	vicar	biscuit	biscuit	4	vicar	vicar	steeple	vicar	swing	unrelated	weak	Sem	1	1	0	0	7	related answer	0	0	0	0
coffee	0	g	P2	1	2	7	cappucino	biscuit	steeple	holiday	steeple	3	cappucino	cappucino	biscuit	cappucino	holiday	unrelated	weak	Sem	1	1	0	0	7	related answer	1	1	0	0
coffee	0	h	P2	1	1	3	biscuit	photo	cappucino	swing	photo	2	cappucino	cappucino	biscuit	cappucino	swing	unrelated	strong	Sem	1	1	0	0	7	related answer	0	0	0	0
fairy	0	c	P2	1	2	5	donkey	angel	wand	sea	donkey	1	angel	angel	angel	wand	sea	unrelated	strong	SemEp	1	0	1	0	7	related answer	0	0	1	1
fairy	1	d	P2	1	1	1	angel	wing	wand	donkey	angel	1	angel	angel	wing	wand	donkey	related	strong		0	0	0	0	7	related answer	0	0	0	0
farm	0	c	P2	1	2	5	donkey	sea	yard	angel	sea	2	donkey	donkey	donkey	yard	angel	unrelated	strong	SemEp	1	0	1	0	7	related answer	0	0	0	0
farm	0	d	P2	1	1	1	yard	cow	donkey	sea	donkey	3	cow	cow	cow	yard	sea	related	strong	SemEp	1	0	1	0	7	related answer	0	0	0	0
fruit	1	a	P2	1	2	8	basket	cake	loaf	bus	cake	2	cake	cake	basket	loaf	bus	related	strong		0	0	0	0	7	related answer	0	0	0	0
fruit	0	b	P2	1	1	4	loaf	cake	bus	children	bus	3	cake	cake	cake	loaf	children	unrelated	strong	SemEp	1	0	1	0	7	related answer	0	0	0	0
garden	1	g	P2	1	2	7	grass	swing	pond	guest	grass	1	grass	grass	swing	pond	guest	related	weak		0	0	0	0	7	related answer	0	0	0	0
garden	0	h	P2	1	1	3	steeple	grass	pond	swing	swing	4	grass	grass	grass	pond	steeple	related	strong	SemEp	1	0	1	0	7	related answer	0	0	0	0
hotel	1	g	P2	1	2	7	holiday	guest	bedroom	dress	guest	2	guest	guest	holiday	bedroom	dress	related	strong		0	0	0	0	7	related answer	0	0	0	1
hotel	1	h	P2	1	1	3	bedroom	guest	holiday	steeple	holiday	3	holiday	holiday	guest	bedroom	steeple	related	weak		0	0	0	0	7	related answer	0	0	0	0
lunch	0	e	P2	1	2	6	soup	juice	sandwich	rain	soup	1	sandwich	sandwich	juice	sandwich	rain	related	strong	Sem	1	1	0	0	7	related answer	1	1	0	0
lunch	0	f	P2	1	1	2	soup	picnic	sandwich	tree	picnic	2	sandwich	sandwich	soup	sandwich	tree	related	weak	Sem	1	1	0	0	7	related answer	0	0	0	0
milk	0	c	P2	1	2	5	cream	cow	angel	sea	angel	3	cow	cow	cow	cream	sea	unrelated	strong	SemEp	1	0	1	0	7	related answer	0	1	0	0
milk	0	d	P2	1	1	1	cow	bottle	cream	angel	cow	1	cream	cream	bottle	cream	angel	related	strong	Sem	1	1	0	0	7	related answer	0	0	0	0
officers	0	a	P2	1	2	8	army	navy	police	children	navy	2	army	army	army	police	children	related	weak	SemEp	1	0	1	0	7	related answer	0	0	0	0
officers	0	b	P2	1	1	4	cake	navy	police	orchestra	orchestra	4	navy	navy	navy	police	cake	unrelated	weak	SemEp	1	0	1	0	7	related answer	0	0	0	0
party	1	a	P2	1	2	8	basket	cake	balloon	children	children	4	children	children	cake	balloon	basket	related	strong		0	0	0	0	7	related answer	0	0	0	0
party	0	b	P2	1	1	4	balloon	children	basket	bus	basket	3	children	children	children	balloon	bus	unrelated	strong	SemEp	1	0	1	0	7	related answer	0	0	0	0
pear	1	e	P2	1	2	6	seed	tree	cider	soup	tree	2	tree	tree	seed	cider	soup	related	weak		0	0	0	0	7	related answer	0	0	0	1
pear	1	f	P2	1	1	2	cider	tree	seed	gun	seed	3	seed	seed	tree	cider	gun	related	strong		0	0	0	0	7	related answer	0	0	0	0
playground	1	g	P2	1	2	7	grass	swing	slide	holiday	swing	2	swing	swing	grass	slide	holiday	related	weak		0	0	0	0	7	related answer	0	1	0	0
playground	0	h	P2	1	1	3	grass	swing	slide	photo	grass	1	slide	slide	swing	slide	photo	related	strong	Sem	1	1	0	0	7	related answer	0	0	0	0
puddle	0	e	P2	1	2	6	drizzle	rain	cliff	picnic	cliff	3	rain	rain	rain	drizzle	picnic	unrelated	weak	SemEp	1	0	1	0	7	related answer	0	0	0	0
puddle	1	f	P2	1	1	2	drizzle	rain	gun	tree	gun	3	gun	gun	rain	drizzle	tree	unrelated	strong		0	0	0	0	7	unrelated answer	0	0	0	0
school	1	a	P2	1	2	8	bus	children	teacher	cake	bus	1	bus	bus	children	teacher	cake	related	strong		0	0	0	0	7	related answer	0	1	0	0
school	0	b	P2	1	1	4	cake	bus	teacher	basket	cake	1	teacher	teacher	bus	teacher	basket	unrelated	strong	Sem	1	1	0	0	7	related answer	0	0	0	0
stone	0	e	P2	1	2	6	juice	cliff	rock	picnic	picnic	4	cliff	cliff	cliff	rock	juice	unrelated	strong	SemEp	1	0	1	0	7	related answer	0	1	0	0
stone	0	f	P2	1	1	2	gun	cliff	rock	rain	rain	4	rock	rock	cliff	rock	gun	unrelated	weak	Sem	1	1	0	0	7	related answer	0	0	0	0
sun	1	g	P2	1	2	7	biscuit	dress	cloud	photo	photo	4	photo	photo	dress	cloud	biscuit	unrelated	weak		0	0	0	0	7	unrelated answer	0	0	0	0
sun	0	h	P2	1	1	3	steeple	holiday	cloud	photo	steeple	1	holiday	holiday	holiday	cloud	photo	unrelated	strong	SemEp	1	0	1	0	7	related answer	0	0	0	0
vegetable	0	e	P2	1	2	6	broth	soup	juice	rain	juice	3	soup	soup	soup	broth	rain	related	strong	SemEp	1	0	1	0	7	related answer	0	0	1	1
vegetable	1	f	P2	1	1	2	soup	juice	broth	cliff	soup	1	soup	soup	juice	broth	cliff	related	weak		0	0	0	0	7	related answer	0	0	0	0
violin	1	a	P2	1	2	8	trumpet	conductor	orchestra	bus	orchestra	3	orchestra	orchestra	conductor	trumpet	bus	related	weak		0	0	0	0	7	related answer	0	0	0	0
violin	0	b	P2	1	1	4	army	orchestra	trumpet	bus	army	1	orchestra	orchestra	orchestra	trumpet	bus	unrelated	weak	SemEp	1	0	1	0	7	related answer	0	0	0	0
war	1	a	P2	1	2	8	army	navy	soldier	cake	army	1	army	army	navy	soldier	cake	related	weak		0	0	0	0	7	related answer	0	0	0	0
war	0	b	P2	1	1	4	army	conductor	soldier	basket	conductor	2	army	army	army	soldier	basket	unrelated	weak	SemEp	1	0	1	0	7	related answer	0	0	0	0
water	0	c	P2	1	2	5	tap	glass	turkey	cow	turkey	3	glass	glass	glass	tap	cow	unrelated	weak	SemEp	1	0	1	0	7	related answer	0	1	0	0
water	0	d	P2	1	1	1	tap	sea	glass	donkey	glass	3	tap	tap	sea	tap	donkey	related	weak	Sem	1	1	0	0	7	related answer	0	0	0	0
wedding	0	g	P2	1	2	7	biscuit	guest	bride	dress	dress	4	bride	bride	guest	bride	biscuit	related	strong	Sem	1	1	0	0	7	related answer	1	1	0	0
wedding	0	h	P2	1	1	3	dress	guest	bride	grass	guest	2	bride	bride	dress	bride	grass	related	weak	Sem	1	1	0	0	7	related answer	0	0	0	0
wine	0	c	P2	1	2	5	donkey	bottle	beer	wing	wing	4	bottle	bottle	bottle	beer	donkey	unrelated	weak	SemEp	1	0	1	0	7	related answer	0	0	1	1
wine	1	d	P2	1	1	1	glass	bottle	beer	cow	bottle	2	bottle	bottle	glass	beer	cow	related	weak		0	0	0	0	7	related answer	0	0	0	0
apple	1	f	C9	2	2	7	tree	seed	orange	cliff	tree	1	tree	tree	seed	orange	cliff	related	strong		0	0	0	0	7	related answer	0	0	0	1
apple	1	e	C9	2	1	3	seed	tree	orange	soup	seed	1	seed	seed	tree	orange	soup	related	weak		0	0	0	0	7	related answer	0	0	0	0
baton	1	b	C9	2	2	5	children	conductor	relay	navy	navy	4	navy	navy	conductor	relay	children	unrelated	weak		0	0	0	0	7	unrelated answer	0	0	0	1
baton	1	a	C9	2	1	1	relay	orchestra	conductor	basket	conductor	3	conductor	conductor	orchestra	relay	basket	related	weak		0	0	0	0	7	related answer	0	0	0	0
beach	0	d	C9	2	2	6	cow	donkey	sand	sea	sea	4	donkey	donkey	donkey	sand	cow	related	strong	SemEp	1	0	1	0	7	related answer	0	0	0	1
beach	1	c	C9	2	1	2	cow	sea	sand	angel	cow	1	cow	cow	sea	sand	angel	unrelated	strong		0	0	0	0	7	unrelated answer	0	0	0	0
bench	1	f	C9	2	2	7	seed	picnic	chair	cliff	cliff	4	cliff	cliff	picnic	chair	seed	unrelated	strong		0	0	0	0	7	unrelated answer	0	0	0	0
bench	1	e	C9	2	1	3	juice	picnic	chair	gun	gun	4	gun	gun	picnic	chair	juice	unrelated	weak		0	0	0	0	7	unrelated answer	0	0	0	0
bicycle	0	b	C9	2	2	5	basket	children	car	cake	children	2	basket	basket	basket	car	cake	unrelated	strong	SemEp	1	0	1	0	7	related answer	0	0	1	1
bicycle	1	a	C9	2	1	1	children	bus	car	basket	basket	4	basket	basket	bus	car	children	related	strong		0	0	0	0	7	related answer	0	0	0	0
bullet	0	f	C9	2	2	7	gun	juice	pistol	seed	juice	2	gun	gun	gun	pistol	seed	unrelated	weak	SemEp	1	0	1	0	7	related answer	0	0	0	0
bullet	1	e	C9	2	1	3	gun	rain	pistol	picnic	rain	2	rain	rain	gun	pistol	picnic	unrelated	strong		0	0	0	0	7	unrelated answer	0	0	0	0
camera	0	h	C9	2	2	8	picture	photo	dress	grass	dress	3	photo	photo	photo	picture	grass	unrelated	weak	SemEp	1	0	1	0	7	related answer	0	0	0	0
camera	1	g	C9	2	1	4	biscuit	photo	picture	guest	biscuit	1	biscuit	biscuit	photo	picture	guest	unrelated	strong		0	0	0	0	7	unrelated answer	0	0	0	0
chicken	1	d	C9	2	2	6	angel	turkey	hen	wing	wing	4	wing	wing	turkey	hen	angel	related	weak		0	0	0	0	7	related answer	0	0	0	0
chicken	1	c	C9	2	1	2	wing	glass	hen	donkey	glass	2	glass	glass	wing	hen	donkey	unrelated	weak		0	0	0	0	7	unrelated answer	0	0	0	0
christmas	1	d	C9	2	2	6	angel	turkey	present	sea	turkey	2	turkey	turkey	angel	present	sea	related	weak		0	0	0	0	7	related answer	0	0	0	0
christmas	1	c	C9	2	1	2	cow	turkey	present	bottle	bottle	4	bottle	bottle	turkey	present	cow	unrelated	weak		0	0	0	0	7	unrelated answer	0	0	0	0
church	1	h	C9	2	2	8	swing	steeple	vicar	biscuit	biscuit	4	biscuit	biscuit	steeple	vicar	swing	unrelated	weak		0	0	0	0	6	unrelated answer	0	0	0	0
church	1	g	C9	2	1	4	vicar	steeple	holiday	dress	holiday	3	holiday	holiday	steeple	vicar	dress	unrelated	strong		0	0	0	0	7	unrelated answer	0	0	0	0
coffee	1	h	C9	2	2	8	biscuit	photo	cappucino	swing	photo	2	photo	photo	biscuit	cappucino	swing	unrelated	strong		0	0	0	0	7	unrelated answer	0	0	0	0
coffee	0	g	C9	2	1	4	cappucino	biscuit	steeple	holiday	steeple	3	holiday	holiday	biscuit	cappucino	holiday	unrelated	weak	Ep	1	0	0	1	7	unrelated answer	0	0	0	0
fairy	1	d	C9	2	2	6	angel	wing	wand	donkey	angel	1	angel	angel	wing	wand	donkey	related	strong		0	0	0	0	7	related answer	0	0	0	0
fairy	0	c	C9	2	1	2	donkey	angel	wand	sea	donkey	1	angel	angel	angel	wand	sea	unrelated	strong	SemEp	1	0	1	0	7	related answer	0	0	0	0
farm	1	d	C9	2	2	6	yard	cow	donkey	sea	donkey	3	donkey	donkey	cow	yard	sea	related	strong		0	0	0	0	7	related answer	0	0	0	1
farm	1	c	C9	2	1	2	donkey	sea	yard	angel	sea	2	sea	sea	donkey	yard	angel	unrelated	strong		0	0	0	0	7	unrelated answer	0	0	0	0
fruit	1	b	C9	2	2	5	loaf	cake	bus	children	bus	3	bus	bus	cake	loaf	children	unrelated	strong		0	0	0	0	7	unrelated answer	0	0	0	1
fruit	1	a	C9	2	1	1	basket	cake	loaf	bus	cake	2	cake	cake	basket	loaf	bus	related	strong		0	0	0	0	7	related answer	0	0	0	0
garden	1	h	C9	2	2	8	steeple	grass	pond	swing	swing	4	swing	swing	grass	pond	steeple	related	strong		0	0	0	0	7	related answer	0	0	0	1
garden	1	g	C9	2	1	4	grass	swing	pond	guest	grass	1	grass	grass	swing	pond	guest	related	weak		0	0	0	0	7	related answer	0	0	0	0
hotel	1	h	C9	2	2	8	bedroom	guest	holiday	steeple	holiday	3	holiday	holiday	guest	bedroom	steeple	related	weak		0	0	0	0	7	related answer	0	0	0	1
hotel	1	g	C9	2	1	4	holiday	guest	bedroom	dress	guest	2	guest	guest	holiday	bedroom	dress	related	strong		0	0	0	0	7	related answer	0	0	0	0
lunch	1	f	C9	2	2	7	soup	picnic	sandwich	tree	picnic	2	picnic	picnic	soup	sandwich	tree	related	weak		0	0	0	0	7	related answer	0	0	0	1
lunch	1	e	C9	2	1	3	soup	juice	sandwich	rain	soup	1	soup	soup	juice	sandwich	rain	related	strong		0	0	0	0	7	related answer	0	0	0	0
milk	1	d	C9	2	2	6	cow	bottle	cream	angel	cow	1	cow	cow	bottle	cream	angel	related	strong		0	0	0	0	7	related answer	0	0	0	1
milk	1	c	C9	2	1	2	cream	cow	angel	sea	angel	3	angel	angel	cow	cream	sea	unrelated	strong		0	0	0	0	7	unrelated answer	0	0	0	0
officers	1	b	C9	2	2	5	cake	navy	police	orchestra	orchestra	4	orchestra	orchestra	navy	police	cake	unrelated	weak		0	0	0	0	7	unrelated answer	0	0	0	1
officers	1	a	C9	2	1	1	army	navy	police	children	navy	2	navy	navy	army	police	children	related	weak		0	0	0	0	7	related answer	0	0	0	0
party	1	b	C9	2	2	5	balloon	children	basket	bus	basket	3	basket	basket	children	balloon	bus	unrelated	strong		0	0	0	0	6	unrelated answer	0	0	0	1
party	1	a	C9	2	1	1	basket	cake	balloon	children	children	4	children	children	cake	balloon	basket	related	strong		0	0	0	0	7	related answer	0	0	0	0
pear	1	f	C9	2	2	7	cider	tree	seed	gun	seed	3	seed	seed	tree	cider	gun	related	strong		0	0	0	0	7	related answer	0	0	0	1
pear	1	e	C9	2	1	3	seed	tree	cider	soup	tree	2	tree	tree	seed	cider	soup	related	weak		0	0	0	0	7	related answer	0	0	0	0
playground	1	h	C9	2	2	8	grass	swing	slide	photo	grass	1	grass	grass	swing	slide	photo	related	strong		0	0	0	0	7	related answer	0	0	0	1
playground	1	g	C9	2	1	4	grass	swing	slide	holiday	swing	2	swing	swing	grass	slide	holiday	related	weak		0	0	0	0	6	related answer	0	0	0	0
puddle	1	f	C9	2	2	7	drizzle	rain	gun	tree	gun	3	gun	gun	rain	drizzle	tree	unrelated	strong		0	0	0	0	7	unrelated answer	0	0	0	0
puddle	1	e	C9	2	1	3	drizzle	rain	cliff	picnic	cliff	3	cliff	cliff	rain	drizzle	picnic	unrelated	weak		0	0	0	0	7	unrelated answer	0	0	0	0
school	0	b	C9	2	2	5	cake	bus	teacher	basket	cake	1	basket	basket	bus	teacher	basket	unrelated	strong	Ep	1	0	0	1	7	unrelated answer	0	0	0	1
school	1	a	C9	2	1	1	bus	children	teacher	cake	bus	1	bus	bus	children	teacher	cake	related	strong		0	0	0	0	7	related answer	0	0	0	0
stone	0	f	C9	2	2	7	gun	cliff	rock	rain	rain	4	cliff	cliff	cliff	rock	gun	unrelated	weak	SemEp	1	0	1	0	7	related answer	0	0	0	0
stone	1	e	C9	2	1	3	juice	cliff	rock	picnic	picnic	4	picnic	picnic	cliff	rock	juice	unrelated	strong		0	0	0	0	7	unrelated answer	0	0	0	0
sun	1	h	C9	2	2	8	steeple	holiday	cloud	photo	steeple	1	steeple	steeple	holiday	cloud	photo	unrelated	strong		0	0	0	0	7	unrelated answer	0	0	0	1
sun	1	g	C9	2	1	4	biscuit	dress	cloud	photo	photo	4	photo	photo	dress	cloud	biscuit	unrelated	weak		0	0	0	0	7	unrelated answer	0	0	0	0
vegetable	1	f	C9	2	2	7	soup	juice	broth	cliff	soup	1	soup	soup	juice	broth	cliff	related	weak		0	0	0	0	7	related answer	0	0	0	1
vegetable	1	e	C9	2	1	3	broth	soup	juice	rain	juice	3	juice	juice	soup	broth	rain	related	strong		0	0	0	0	7	related answer	0	0	0	0
violin	1	b	C9	2	2	5	army	orchestra	trumpet	bus	army	1	army	army	orchestra	trumpet	bus	unrelated	weak		0	0	0	0	7	unrelated answer	0	0	0	1
violin	1	a	C9	2	1	1	trumpet	conductor	orchestra	bus	orchestra	3	orchestra	orchestra	conductor	trumpet	bus	related	weak		0	0	0	0	7	related answer	0	0	0	0
war	1	b	C9	2	2	5	army	conductor	soldier	basket	conductor	2	conductor	conductor	army	soldier	basket	unrelated	weak		0	0	0	0	6	unrelated answer	0	0	0	1
war	1	a	C9	2	1	1	army	navy	soldier	cake	army	1	army	army	navy	soldier	cake	related	weak		0	0	0	0	7	related answer	0	0	0	0
water	1	d	C9	2	2	6	tap	sea	glass	donkey	glass	3	glass	glass	sea	tap	donkey	related	weak		0	0	0	0	7	related answer	0	0	0	0
water	0	c	C9	2	1	2	tap	glass	turkey	cow	turkey	3	cow	cow	glass	tap	cow	unrelated	weak	Ep	1	0	0	1	6	unrelated answer	0	0	0	0
wedding	1	h	C9	2	2	8	dress	guest	bride	grass	guest	2	guest	guest	dress	bride	grass	related	weak		0	0	0	0	7	related answer	0	0	0	1
wedding	1	g	C9	2	1	4	biscuit	guest	bride	dress	dress	4	dress	dress	guest	bride	biscuit	related	strong		0	0	0	0	7	related answer	0	0	0	0
wine	1	d	C9	2	2	6	glass	bottle	beer	cow	bottle	2	bottle	bottle	glass	beer	cow	related	weak		0	0	0	0	7	related answer	0	0	0	0
wine	1	c	C9	2	1	2	donkey	bottle	beer	wing	wing	4	wing	wing	bottle	beer	donkey	unrelated	weak		0	0	0	0	7	unrelated answer	0	0	0	0
apple	1	f	P4	1	2	6	tree	seed	orange	cliff	tree	1	tree	tree	seed	orange	cliff	related	strong		0	0	0	0	7	related answer	0	0	0	1
apple	1	e	P4	1	1	2	seed	tree	orange	soup	seed	1	seed	seed	tree	orange	soup	related	weak		0	0	0	0	3	related answer	0	0	0	0
baton	0	b	P4	1	2	8	children	conductor	relay	navy	navy	4	conductor	conductor	conductor	relay	children	unrelated	weak	SemEp	1	0	1	0	7	related answer	0	0	1	1
baton	1	a	P4	1	1	4	relay	orchestra	conductor	basket	conductor	3	conductor	conductor	orchestra	relay	basket	related	weak		0	0	0	0	5	related answer	0	0	0	0
beach	0	d	P4	1	2	7	cow	donkey	sand	sea	sea	4	sand	sand	donkey	sand	cow	related	strong	Sem	1	1	0	0	7	related answer	1	1	0	0
beach	0	c	P4	1	1	3	cow	sea	sand	angel	cow	1	sand	sand	sea	sand	angel	unrelated	strong	Sem	1	1	0	0	3	related answer	0	0	0	0
bench	1	f	P4	1	2	6	seed	picnic	chair	cliff	cliff	4	cliff	cliff	picnic	chair	seed	unrelated	strong		0	0	0	0	7	unrelated answer	0	0	0	0
bench	0	e	P4	1	1	2	juice	picnic	chair	gun	gun	4	juice	juice	picnic	chair	juice	unrelated	weak	Ep	1	0	0	1	3	unrelated answer	0	0	0	0
bicycle	0	b	P4	1	2	8	basket	children	car	cake	children	2	basket	basket	basket	car	cake	unrelated	strong	SemEp	1	0	1	0	7	related answer	0	0	0	0
bicycle	0	a	P4	1	1	4	children	bus	car	basket	basket	4	bus	bus	bus	car	children	related	strong	SemEp	1	0	1	0	5	related answer	0	0	0	0
bullet	0	f	P4	1	2	6	gun	juice	pistol	seed	juice	2	gun	gun	gun	pistol	seed	unrelated	weak	SemEp	1	0	1	0	7	related answer	0	0	0	0
bullet	0	e	P4	1	1	2	gun	rain	pistol	picnic	rain	2	picnic	picnic	gun	pistol	picnic	unrelated	strong	Ep	1	0	0	1	3	unrelated answer	0	0	0	0
camera	0	h	P4	1	2	5	picture	photo	dress	grass	dress	3	photo	photo	photo	picture	grass	unrelated	weak	SemEp	1	0	1	0	5	related answer	1	1	0	0
camera	0	g	P4	1	1	1	biscuit	photo	picture	guest	biscuit	1	photo	photo	photo	picture	guest	unrelated	strong	SemEp	1	0	1	0	3	related answer	0	0	0	0
chicken	1	d	P4	1	2	7	angel	turkey	hen	wing	wing	4	wing	wing	turkey	hen	angel	related	weak		0	0	0	0	7	related answer	0	0	0	0
chicken	0	c	P4	1	1	3	wing	glass	hen	donkey	glass	2	donkey	donkey	wing	hen	donkey	unrelated	weak	Ep	1	0	0	1	3	unrelated answer	0	0	0	0
christmas	1	d	P4	1	2	7	angel	turkey	present	sea	turkey	2	turkey	turkey	angel	present	sea	related	weak		0	0	0	0	7	related answer	0	0	0	0
christmas	1	c	P4	1	1	3	cow	turkey	present	bottle	bottle	4	bottle	bottle	turkey	present	cow	unrelated	weak		0	0	0	0	3	unrelated answer	0	0	0	0
church	0	h	P4	1	2	5	swing	steeple	vicar	biscuit	biscuit	4	vicar	vicar	steeple	vicar	swing	unrelated	weak	Sem	1	1	0	0	5	related answer	1	1	0	0
church	0	g	P4	1	1	1	vicar	steeple	holiday	dress	holiday	3	vicar	vicar	steeple	vicar	dress	unrelated	strong	Sem	1	1	0	0	3	related answer	0	0	0	0
coffee	0	h	P4	1	2	5	biscuit	photo	cappucino	swing	photo	2	cappucino	cappucino	biscuit	cappucino	swing	unrelated	strong	Sem	1	1	0	0	5	related answer	0	1	0	0
coffee	0	g	P4	1	1	1	cappucino	biscuit	steeple	holiday	steeple	3	biscuit	biscuit	biscuit	cappucino	holiday	unrelated	weak	SemEp	1	0	1	0	3	related answer	0	0	0	0
fairy	1	d	P4	1	2	7	angel	wing	wand	donkey	angel	1	angel	angel	wing	wand	donkey	related	strong		0	0	0	0	7	related answer	0	0	0	1
fairy	1	c	P4	1	1	3	donkey	angel	wand	sea	donkey	1	donkey	donkey	angel	wand	sea	unrelated	strong		0	0	0	0	3	unrelated answer	0	0	0	0
farm	1	d	P4	1	2	7	yard	cow	donkey	sea	donkey	3	donkey	donkey	cow	yard	sea	related	strong		0	0	0	0	7	related answer	0	0	0	1
farm	1	c	P4	1	1	3	donkey	sea	yard	angel	sea	2	sea	sea	donkey	yard	angel	unrelated	strong		0	0	0	0	3	unrelated answer	0	0	0	0
fruit	0	b	P4	1	2	8	loaf	cake	bus	children	bus	3	cake	cake	cake	loaf	children	unrelated	strong	SemEp	1	0	1	0	7	related answer	0	0	1	1
fruit	1	a	P4	1	1	4	basket	cake	loaf	bus	cake	2	cake	cake	basket	loaf	bus	related	strong		0	0	0	0	5	related answer	0	0	0	0
garden	0	h	P4	1	2	5	steeple	grass	pond	swing	swing	4	grass	grass	grass	pond	steeple	related	strong	SemEp	1	0	1	0	5	related answer	0	0	1	1
garden	1	g	P4	1	1	1	grass	swing	pond	guest	grass	1	grass	grass	swing	pond	guest	related	weak		0	0	0	0	3	related answer	0	0	0	0
hotel	0	h	P4	1	2	5	bedroom	guest	holiday	steeple	holiday	3	bedroom	bedroom	guest	bedroom	steeple	related	weak	Sem	1	1	0	0	5	related answer	0	0	0	1
hotel	1	g	P4	1	1	1	holiday	guest	bedroom	dress	guest	2	guest	guest	holiday	bedroom	dress	related	strong		0	0	0	0	3	related answer	0	0	0	0
lunch	1	f	P4	1	2	6	soup	picnic	sandwich	tree	picnic	2	picnic	picnic	soup	sandwich	tree	related	weak		0	0	0	0	7	related answer	0	1	0	0
lunch	0	e	P4	1	1	2	soup	juice	sandwich	rain	soup	1	sandwich	sandwich	juice	sandwich	rain	related	strong	Sem	1	1	0	0	3	related answer	0	0	0	0
milk	1	d	P4	1	2	7	cow	bottle	cream	angel	cow	1	cow	cow	bottle	cream	angel	related	strong		0	0	0	0	7	related answer	0	0	0	0
milk	0	c	P4	1	1	3	cream	cow	angel	sea	angel	3	cow	cow	cow	cream	sea	unrelated	strong	SemEp	1	0	1	0	3	related answer	0	0	0	0
officers	0	b	P4	1	2	8	cake	navy	police	orchestra	orchestra	4	navy	navy	navy	police	cake	unrelated	weak	SemEp	1	0	1	0	7	related answer	0	0	1	1
officers	1	a	P4	1	1	4	army	navy	police	children	navy	2	navy	navy	army	police	children	related	weak		0	0	0	0	5	related answer	0	0	0	0
party	0	b	P4	1	2	8	balloon	children	basket	bus	basket	3	children	children	children	balloon	bus	unrelated	strong	SemEp	1	0	1	0	7	related answer	0	0	1	1
party	1	a	P4	1	1	4	basket	cake	balloon	children	children	4	children	children	cake	balloon	basket	related	strong		0	0	0	0	5	related answer	0	0	0	0
pear	0	f	P4	1	2	6	cider	tree	seed	gun	seed	3	tree	tree	tree	cider	gun	related	strong	SemEp	1	0	1	0	7	related answer	0	0	0	0
pear	0	e	P4	1	1	2	seed	tree	cider	soup	tree	2	seed	seed	seed	cider	soup	related	weak	SemEp	1	0	1	0	3	related answer	0	0	0	0
playground	1	h	P4	1	2	5	grass	swing	slide	photo	grass	1	grass	grass	swing	slide	photo	related	strong		0	0	0	0	5	related answer	0	1	0	0
playground	0	g	P4	1	1	1	grass	swing	slide	holiday	swing	2	slide	slide	grass	slide	holiday	related	weak	Sem	1	1	0	0	3	related answer	0	0	0	0
puddle	0	f	P4	1	2	6	drizzle	rain	gun	tree	gun	3	rain	rain	rain	drizzle	tree	unrelated	strong	SemEp	1	0	1	0	7	related answer	1	1	0	0
puddle	0	e	P4	1	1	2	drizzle	rain	cliff	picnic	cliff	3	rain	rain	rain	drizzle	picnic	unrelated	weak	SemEp	1	0	1	0	3	related answer	0	0	0	0
school	0	b	P4	1	2	8	cake	bus	teacher	basket	cake	1	bus	bus	bus	teacher	basket	unrelated	strong	SemEp	1	0	1	0	7	related answer	0	0	0	0
school	0	a	P4	1	1	4	bus	children	teacher	cake	bus	1	children	children	children	teacher	cake	related	strong	SemEp	1	0	1	0	5	related answer	0	0	0	0
stone	0	f	P4	1	2	6	gun	cliff	rock	rain	rain	4	cliff	cliff	cliff	rock	gun	unrelated	weak	SemEp	1	0	1	0	7	related answer	0	0	0	0
stone	1	e	P4	1	1	2	juice	cliff	rock	picnic	picnic	4	picnic	picnic	cliff	rock	juice	unrelated	strong		0	0	0	0	3	unrelated answer	0	0	0	0
sun	0	h	P4	1	2	5	steeple	holiday	cloud	photo	steeple	1	holiday	holiday	holiday	cloud	photo	unrelated	strong	SemEp	1	0	1	0	5	related answer	0	0	0	1
sun	1	g	P4	1	1	1	biscuit	dress	cloud	photo	photo	4	photo	photo	dress	cloud	biscuit	unrelated	weak		0	0	0	0	3	unrelated answer	0	0	0	0
vegetable	1	f	P4	1	2	6	soup	juice	broth	cliff	soup	1	soup	soup	juice	broth	cliff	related	weak		0	0	0	0	7	related answer	0	0	0	0
vegetable	0	e	P4	1	1	2	broth	soup	juice	rain	juice	3	soup	soup	soup	broth	rain	related	strong	SemEp	1	0	1	0	3	related answer	0	0	0	0
violin	1	b	P4	1	2	8	army	orchestra	trumpet	bus	army	1	army	army	orchestra	trumpet	bus	unrelated	weak		0	0	0	0	7	unrelated answer	0	0	0	0
violin	0	a	P4	1	1	4	trumpet	conductor	orchestra	bus	orchestra	3	conductor	conductor	conductor	trumpet	bus	related	weak	SemEp	1	0	1	0	5	related answer	0	0	0	0
war	0	b	P4	1	2	8	army	conductor	soldier	basket	conductor	2	soldier	soldier	army	soldier	basket	unrelated	weak	Sem	1	1	0	0	7	related answer	0	0	0	0
war	0	a	P4	1	1	4	army	navy	soldier	cake	army	1	navy	navy	navy	soldier	cake	related	weak	SemEp	1	0	1	0	5	related answer	0	0	0	0
water	0	d	P4	1	2	7	tap	sea	glass	donkey	glass	3	tap	tap	sea	tap	donkey	related	weak	Sem	1	1	0	0	7	related answer	0	0	0	0
water	1	c	P4	1	1	3	tap	glass	turkey	cow	turkey	3	turkey	turkey	glass	tap	cow	unrelated	weak		0	0	0	0	3	unrelated answer	0	0	0	0
wedding	0	h	P4	1	2	5	dress	guest	bride	grass	guest	2	dress	dress	dress	bride	grass	related	weak	SemEp	1	0	1	0	5	related answer	0	1	0	0
wedding	0	g	P4	1	1	1	biscuit	guest	bride	dress	dress	4	bride	bride	guest	bride	biscuit	related	strong	Sem	1	1	0	0	3	related answer	0	0	0	0
wine	1	d	P4	1	2	7	glass	bottle	beer	cow	bottle	2	bottle	bottle	glass	beer	cow	related	weak		0	0	0	0	7	related answer	0	0	0	0
wine	0	c	P4	1	1	3	donkey	bottle	beer	wing	wing	4	bottle	bottle	bottle	beer	donkey	unrelated	weak	SemEp	1	0	1	0	3	related answer	0	0	0	0
apple	0	f	P6	1	2	8	tree	seed	orange	cliff	tree	1	seed	seed	seed	orange	cliff	related	strong	SemEp	1	0	1	0	3	related answer	0	0	1	1
apple	1	e	P6	1	1	4	seed	tree	orange	soup	seed	1	seed	seed	tree	orange	soup	related	weak		0	0	0	0	3	related answer	0	0	0	0
baton	0	b	P6	1	2	6	children	conductor	relay	navy	navy	4	conductor	conductor	conductor	relay	children	unrelated	weak	SemEp	1	0	1	0	3	related answer	0	0	1	1
baton	1	a	P6	1	1	2	relay	orchestra	conductor	basket	conductor	3	conductor	conductor	orchestra	relay	basket	related	weak		0	0	0	0	3	related answer	0	0	0	0
beach	1	d	P6	1	2	7	cow	donkey	sand	sea	sea	4	sea	sea	donkey	sand	cow	related	strong		0	0	0	0	3	related answer	0	0	0	0
beach	0	c	P6	1	1	3	cow	sea	sand	angel	cow	1	sea	sea	sea	sand	angel	unrelated	strong	SemEp	1	0	1	0	3	related answer	0	0	0	0
bench	1	f	P6	1	2	8	seed	picnic	chair	cliff	cliff	4	cliff	cliff	picnic	chair	seed	unrelated	strong		0	0	0	0	3	unrelated answer	0	1	0	0
bench	0	e	P6	1	1	4	juice	picnic	chair	gun	gun	4	picnic	picnic	picnic	chair	juice	unrelated	weak	SemEp	1	0	1	0	3	related answer	0	0	0	0
bicycle	0	b	P6	1	2	6	basket	children	car	cake	children	2	basket	basket	basket	car	cake	unrelated	strong	SemEp	1	0	1	0	3	related answer	0	0	1	1
bicycle	1	a	P6	1	1	2	children	bus	car	basket	basket	4	basket	basket	bus	car	children	related	strong		0	0	0	0	3	related answer	0	0	0	0
bullet	1	f	P6	1	2	8	gun	juice	pistol	seed	juice	2	juice	juice	gun	pistol	seed	unrelated	weak		0	0	0	0	3	unrelated answer	0	1	0	0
bullet	0	e	P6	1	1	4	gun	rain	pistol	picnic	rain	2	gun	gun	gun	pistol	picnic	unrelated	strong	SemEp	1	0	1	0	3	related answer	0	0	0	0
camera	0	h	P6	1	2	5	picture	photo	dress	grass	dress	3	grass	grass	photo	picture	grass	unrelated	weak	Ep	1	0	0	1	3	unrelated answer	0	0	0	0
camera	1	g	P6	1	1	1	biscuit	photo	picture	guest	biscuit	1	biscuit	biscuit	photo	picture	guest	unrelated	strong		0	0	0	0	3	unrelated answer	0	0	0	0
chicken	1	d	P6	1	2	7	angel	turkey	hen	wing	wing	4	wing	wing	turkey	hen	angel	related	weak		0	0	0	0	3	related answer	0	0	0	0
chicken	0	c	P6	1	1	3	wing	glass	hen	donkey	glass	2	wing	wing	wing	hen	donkey	unrelated	weak	SemEp	1	0	1	0	3	related answer	0	0	0	0
christmas	1	d	P6	1	2	7	angel	turkey	present	sea	turkey	2	turkey	turkey	angel	present	sea	related	weak		0	0	0	0	3	related answer	0	0	0	0
christmas	0	c	P6	1	1	3	cow	turkey	present	bottle	bottle	4	cow	cow	turkey	present	cow	unrelated	weak	Ep	1	0	0	1	3	unrelated answer	0	0	0	0
church	0	h	P6	1	2	5	swing	steeple	vicar	biscuit	biscuit	4	steeple	steeple	steeple	vicar	swing	unrelated	weak	SemEp	1	0	1	0	3	related answer	0	0	0	0
church	1	g	P6	1	1	1	vicar	steeple	holiday	dress	holiday	3	holiday	holiday	steeple	vicar	dress	unrelated	strong		0	0	0	0	3	unrelated answer	0	0	0	0
coffee	0	h	P6	1	2	5	biscuit	photo	cappucino	swing	photo	2	biscuit	biscuit	biscuit	cappucino	swing	unrelated	strong	SemEp	1	0	1	0	3	related answer	1	1	0	0
coffee	0	g	P6	1	1	1	cappucino	biscuit	steeple	holiday	steeple	3	biscuit	biscuit	biscuit	cappucino	holiday	unrelated	weak	SemEp	1	0	1	0	3	related answer	0	0	0	0
fairy	1	d	P6	1	2	7	angel	wing	wand	donkey	angel	1	angel	angel	wing	wand	donkey	related	strong		0	0	0	0	3	related answer	0	0	0	0
fairy	0	c	P6	1	1	3	donkey	angel	wand	sea	donkey	1	sea	sea	angel	wand	sea	unrelated	strong	Ep	1	0	0	1	3	unrelated answer	0	0	0	0
farm	0	d	P6	1	2	7	yard	cow	donkey	sea	donkey	3	cow	cow	cow	yard	sea	related	strong	SemEp	1	0	1	0	3	related answer	0	0	0	0
farm	0	c	P6	1	1	3	donkey	sea	yard	angel	sea	2	angel	angel	donkey	yard	angel	unrelated	strong	Ep	1	0	0	1	3	unrelated answer	0	0	0	0
fruit	0	b	P6	1	2	6	loaf	cake	bus	children	bus	3	cake	cake	cake	loaf	children	unrelated	strong	SemEp	1	0	1	0	3	related answer	0	0	1	1
fruit	1	a	P6	1	1	2	basket	cake	loaf	bus	cake	2	cake	cake	basket	loaf	bus	related	strong		0	0	0	0	3	related answer	0	0	0	0
garden	1	h	P6	1	2	5	steeple	grass	pond	swing	swing	4	swing	swing	grass	pond	steeple	related	strong		0	0	0	0	3	related answer	0	0	0	1
garden	1	g	P6	1	1	1	grass	swing	pond	guest	grass	1	grass	grass	swing	pond	guest	related	weak		0	0	0	0	3	related answer	0	0	0	0
hotel	1	h	P6	1	2	5	bedroom	guest	holiday	steeple	holiday	3	holiday	holiday	guest	bedroom	steeple	related	weak		0	0	0	0	3	related answer	0	0	0	1
hotel	1	g	P6	1	1	1	holiday	guest	bedroom	dress	guest	2	guest	guest	holiday	bedroom	dress	related	strong		0	0	0	0	3	related answer	0	0	0	0
lunch	1	f	P6	1	2	8	soup	picnic	sandwich	tree	picnic	2	picnic	picnic	soup	sandwich	tree	related	weak		0	0	0	0	3	related answer	0	0	0	1
lunch	1	e	P6	1	1	4	soup	juice	sandwich	rain	soup	1	soup	soup	juice	sandwich	rain	related	strong		0	0	0	0	3	related answer	0	0	0	0
milk	1	d	P6	1	2	7	cow	bottle	cream	angel	cow	1	cow	cow	bottle	cream	angel	related	strong		0	0	0	0	3	related answer	0	0	0	0
milk	0	c	P6	1	1	3	cream	cow	angel	sea	angel	3	cow	cow	cow	cream	sea	unrelated	strong	SemEp	1	0	1	0	3	related answer	0	0	0	0
officers	0	b	P6	1	2	6	cake	navy	police	orchestra	orchestra	4	navy	navy	navy	police	cake	unrelated	weak	SemEp	1	0	1	0	3	related answer	0	0	0	0
officers	0	a	P6	1	1	2	army	navy	police	children	navy	2	army	army	army	police	children	related	weak	SemEp	1	0	1	0	3	related answer	0	0	0	0
party	0	b	P6	1	2	6	balloon	children	basket	bus	basket	3	bus	bus	children	balloon	bus	unrelated	strong	Ep	1	0	0	1	3	unrelated answer	0	0	0	1
party	1	a	P6	1	1	2	basket	cake	balloon	children	children	4	children	children	cake	balloon	basket	related	strong		0	0	0	0	3	related answer	0	0	0	0
pear	0	f	P6	1	2	8	cider	tree	seed	gun	seed	3	tree	tree	tree	cider	gun	related	strong	SemEp	1	0	1	0	3	related answer	0	0	1	1
pear	1	e	P6	1	1	4	seed	tree	cider	soup	tree	2	tree	tree	seed	cider	soup	related	weak		0	0	0	0	3	related answer	0	0	0	0
playground	0	h	P6	1	2	5	grass	swing	slide	photo	grass	1	swing	swing	swing	slide	photo	related	strong	SemEp	1	0	1	0	3	related answer	0	0	1	1
playground	1	g	P6	1	1	1	grass	swing	slide	holiday	swing	2	swing	swing	grass	slide	holiday	related	weak		0	0	0	0	3	related answer	0	0	0	0
puddle	1	f	P6	1	2	8	drizzle	rain	gun	tree	gun	3	gun	gun	rain	drizzle	tree	unrelated	strong		0	0	0	0	3	unrelated answer	0	0	0	0
puddle	0	e	P6	1	1	4	drizzle	rain	cliff	picnic	cliff	3	picnic	picnic	rain	drizzle	picnic	unrelated	weak	Ep	1	0	0	1	3	unrelated answer	0	0	0	0
school	0	b	P6	1	2	6	cake	bus	teacher	basket	cake	1	bus	bus	bus	teacher	basket	unrelated	strong	SemEp	1	0	1	0	3	related answer	0	0	1	1
school	1	a	P6	1	1	2	bus	children	teacher	cake	bus	1	bus	bus	children	teacher	cake	related	strong		0	0	0	0	3	related answer	0	0	0	0
stone	0	f	P6	1	2	8	gun	cliff	rock	rain	rain	4	cliff	cliff	cliff	rock	gun	unrelated	weak	SemEp	1	0	1	0	3	related answer	0	0	0	0
stone	1	e	P6	1	1	4	juice	cliff	rock	picnic	picnic	4	picnic	picnic	cliff	rock	juice	unrelated	strong		0	0	0	0	3	unrelated answer	0	0	0	0
sun	0	h	P6	1	2	5	steeple	holiday	cloud	photo	steeple	1	photo	photo	holiday	cloud	photo	unrelated	strong	Ep	1	0	0	1	3	unrelated answer	0	0	0	0
sun	0	g	P6	1	1	1	biscuit	dress	cloud	photo	photo	4	dress	dress	dress	cloud	biscuit	unrelated	weak	SemEp	1	0	1	0	3	related answer	0	0	0	0
vegetable	0	f	P6	1	2	8	soup	juice	broth	cliff	soup	1	juice	juice	juice	broth	cliff	related	weak	SemEp	1	0	1	0	3	related answer	0	0	1	1
vegetable	1	e	P6	1	1	4	broth	soup	juice	rain	juice	3	juice	juice	soup	broth	rain	related	strong		0	0	0	0	3	related answer	0	0	0	0
violin	0	b	P6	1	2	6	army	orchestra	trumpet	bus	army	1	orchestra	orchestra	orchestra	trumpet	bus	unrelated	weak	SemEp	1	0	1	0	3	related answer	0	0	0	0
violin	0	a	P6	1	1	2	trumpet	conductor	orchestra	bus	orchestra	3	conductor	conductor	conductor	trumpet	bus	related	weak	SemEp	1	0	1	0	3	related answer	0	0	0	0
war	0	b	P6	1	2	6	army	conductor	soldier	basket	conductor	2	army	army	army	soldier	basket	unrelated	weak	SemEp	1	0	1	0	3	related answer	0	0	1	1
war	1	a	P6	1	1	2	army	navy	soldier	cake	army	1	army	army	navy	soldier	cake	related	weak		0	0	0	0	3	related answer	0	0	0	0
water	0	d	P6	1	2	7	tap	sea	glass	donkey	glass	3	tap	tap	sea	tap	donkey	related	weak	Sem	1	1	0	0	3	related answer	0	0	0	0
water	1	c	P6	1	1	3	tap	glass	turkey	cow	turkey	3	turkey	turkey	glass	tap	cow	unrelated	weak		0	0	0	0	3	unrelated answer	0	0	0	0
wedding	0	h	P6	1	2	5	dress	guest	bride	grass	guest	2	dress	dress	dress	bride	grass	related	weak	SemEp	1	0	1	0	3	related answer	0	0	0	0
wedding	0	g	P6	1	1	1	biscuit	guest	bride	dress	dress	4	guest	guest	guest	bride	biscuit	related	strong	SemEp	1	0	1	0	3	related answer	0	0	0	0
wine	1	d	P6	1	2	7	glass	bottle	beer	cow	bottle	2	bottle	bottle	glass	beer	cow	related	weak		0	0	0	0	3	related answer	0	0	0	0
wine	0	c	P6	1	1	3	donkey	bottle	beer	wing	wing	4	donkey	donkey	bottle	beer	donkey	unrelated	weak	Ep	1	0	0	1	3	unrelated answer	0	0	0	0
apple	1	e	P3	1	2	5	seed	tree	orange	soup	seed	1	seed	seed	tree	orange	soup	related	weak		0	0	0	0	5	related answer	0	0	0	1
apple	1	f	P3	1	1	1	tree	seed	orange	cliff	tree	1	tree	tree	seed	orange	cliff	related	strong		0	0	0	0	6	related answer	0	0	0	0
baton	1	a	P3	1	2	7	relay	orchestra	conductor	basket	conductor	3	conductor	conductor	orchestra	relay	basket	related	weak		0	0	0	0	6	related answer	0	0	0	0
baton	0	b	P3	1	1	3	children	conductor	relay	navy	navy	4	conductor	conductor	conductor	relay	children	unrelated	weak	SemEp	1	0	1	0	6	related answer	0	0	0	0
beach	0	c	P3	1	2	8	cow	sea	sand	angel	cow	1	sand	sand	sea	sand	angel	unrelated	strong	Sem	1	1	0	0	6	related answer	0	0	0	1
beach	1	d	P3	1	1	4	cow	donkey	sand	sea	sea	4	sea	sea	donkey	sand	cow	related	strong		0	0	0	0	6	related answer	0	0	0	0
bench	0	e	P3	1	2	5	juice	picnic	chair	gun	gun	4	chair	chair	picnic	chair	juice	unrelated	weak	Sem	1	1	0	0	6	related answer	1	1	0	0
bench	0	f	P3	1	1	1	seed	picnic	chair	cliff	cliff	4	chair	chair	picnic	chair	seed	unrelated	strong	Sem	1	1	0	0	5	related answer	0	0	0	0
bicycle	0	a	P3	1	2	7	children	bus	car	basket	basket	4	children	children	bus	car	children	related	strong	Ep	1	0	0	1	4	unrelated answer	0	1	0	0
bicycle	0	b	P3	1	1	3	basket	children	car	cake	children	2	car	car	basket	car	cake	unrelated	strong	Sem	1	1	0	0	6	related answer	0	0	0	0
bullet	0	e	P3	1	2	5	gun	rain	pistol	picnic	rain	2	gun	gun	gun	pistol	picnic	unrelated	strong	SemEp	1	0	1	0	6	related answer	1	1	0	0
bullet	0	f	P3	1	1	1	gun	juice	pistol	seed	juice	2	gun	gun	gun	pistol	seed	unrelated	weak	SemEp	1	0	1	0	6	related answer	0	0	0	0
camera	0	g	P3	1	2	6	biscuit	photo	picture	guest	biscuit	1	photo	photo	photo	picture	guest	unrelated	strong	SemEp	1	0	1	0	7	related answer	1	1	0	0
camera	0	h	P3	1	1	2	picture	photo	dress	grass	dress	3	photo	photo	photo	picture	grass	unrelated	weak	SemEp	1	0	1	0	7	related answer	0	0	0	0
chicken	0	c	P3	1	2	8	wing	glass	hen	donkey	glass	2	wing	wing	wing	hen	donkey	unrelated	weak	SemEp	1	0	1	0	6	related answer	0	1	0	0
chicken	0	d	P3	1	1	4	angel	turkey	hen	wing	wing	4	hen	hen	turkey	hen	angel	related	weak	Sem	1	1	0	0	5	related answer	0	0	0	0
christmas	0	c	P3	1	2	8	cow	turkey	present	bottle	bottle	4	present	present	turkey	present	cow	unrelated	weak	Sem	1	1	0	0	6	related answer	1	1	0	0
christmas	0	d	P3	1	1	4	angel	turkey	present	sea	turkey	2	present	present	angel	present	sea	related	weak	Sem	1	1	0	0	6	related answer	0	0	0	0
church	0	g	P3	1	2	6	vicar	steeple	holiday	dress	holiday	3	steeple	steeple	steeple	vicar	dress	unrelated	strong	SemEp	1	0	1	0	6	related answer	0	1	0	0
church	0	h	P3	1	1	2	swing	steeple	vicar	biscuit	biscuit	4	vicar	vicar	steeple	vicar	swing	unrelated	weak	Sem	1	1	0	0	5	related answer	0	0	0	0
coffee	0	g	P3	1	2	6	cappucino	biscuit	steeple	holiday	steeple	3	cappucino	cappucino	biscuit	cappucino	holiday	unrelated	weak	Sem	1	1	0	0	6	related answer	0	1	0	0
coffee	0	h	P3	1	1	2	biscuit	photo	cappucino	swing	photo	2	biscuit	biscuit	biscuit	cappucino	swing	unrelated	strong	SemEp	1	0	1	0	6	related answer	0	0	0	0
fairy	0	c	P3	1	2	8	donkey	angel	wand	sea	donkey	1	wand	wand	angel	wand	sea	unrelated	strong	Sem	1	1	0	0	6	related answer	0	0	0	1
fairy	1	d	P3	1	1	4	angel	wing	wand	donkey	angel	1	angel	angel	wing	wand	donkey	related	strong		0	0	0	0	6	related answer	0	0	0	0
farm	0	c	P3	1	2	8	donkey	sea	yard	angel	sea	2	yard	yard	donkey	yard	angel	unrelated	strong	Sem	1	1	0	0	6	related answer	1	1	0	0
farm	0	d	P3	1	1	4	yard	cow	donkey	sea	donkey	3	yard	yard	cow	yard	sea	related	strong	Sem	1	1	0	0	6	related answer	0	0	0	0
fruit	1	a	P3	1	2	7	basket	cake	loaf	bus	cake	2	cake	cake	basket	loaf	bus	related	strong		0	0	0	0	5	related answer	0	1	0	0
fruit	0	b	P3	1	1	3	loaf	cake	bus	children	bus	3	loaf	loaf	cake	loaf	children	unrelated	strong	Sem	1	1	0	0	4	related answer	0	0	0	0
garden	0	g	P3	1	2	6	grass	swing	pond	guest	grass	1	pond	pond	swing	pond	guest	related	weak	Sem	1	1	0	0	6	related answer	0	0	0	0
garden	0	h	P3	1	1	2	steeple	grass	pond	swing	swing	4	grass	grass	grass	pond	steeple	related	strong	SemEp	1	0	1	0	6	related answer	0	0	0	0
hotel	0	g	P3	1	2	6	holiday	guest	bedroom	dress	guest	2	bedroom	bedroom	holiday	bedroom	dress	related	strong	Sem	1	1	0	0	6	related answer	1	1	0	0
hotel	0	h	P3	1	1	2	bedroom	guest	holiday	steeple	holiday	3	bedroom	bedroom	guest	bedroom	steeple	related	weak	Sem	1	1	0	0	6	related answer	0	0	0	0
lunch	0	e	P3	1	2	5	soup	juice	sandwich	rain	soup	1	sandwich	sandwich	juice	sandwich	rain	related	strong	Sem	1	1	0	0	6	related answer	0	0	0	0
lunch	1	f	P3	1	1	1	soup	picnic	sandwich	tree	picnic	2	picnic	picnic	soup	sandwich	tree	related	weak		0	0	0	0	5	related answer	0	0	0	0
milk	0	c	P3	1	2	8	cream	cow	angel	sea	angel	3	cow	cow	cow	cream	sea	unrelated	strong	SemEp	1	0	1	0	6	related answer	0	1	0	0
milk	0	d	P3	1	1	4	cow	bottle	cream	angel	cow	1	cream	cream	bottle	cream	angel	related	strong	Sem	1	1	0	0	6	related answer	0	0	0	0
officers	1	a	P3	1	2	7	army	navy	police	children	navy	2	navy	navy	army	police	children	related	weak		0	0	0	0	6	related answer	0	0	0	0
officers	0	b	P3	1	1	3	cake	navy	police	orchestra	orchestra	4	navy	navy	navy	police	cake	unrelated	weak	SemEp	1	0	1	0	7	related answer	0	0	0	0
party	0	a	P3	1	2	7	basket	cake	balloon	children	children	4	balloon	balloon	cake	balloon	basket	related	strong	Sem	1	1	0	0	6	related answer	1	1	0	0
party	0	b	P3	1	1	3	balloon	children	basket	bus	basket	3	balloon	balloon	children	balloon	bus	unrelated	strong	Sem	1	1	0	0	6	related answer	0	0	0	0
pear	0	e	P3	1	2	5	seed	tree	cider	soup	tree	2	cider	cider	seed	cider	soup	related	weak	Sem	1	1	0	0	6	related answer	1	1	0	0
pear	0	f	P3	1	1	1	cider	tree	seed	gun	seed	3	cider	cider	tree	cider	gun	related	strong	Sem	1	1	0	0	6	related answer	0	0	0	0
playground	0	g	P3	1	2	6	grass	swing	slide	holiday	swing	2	slide	slide	grass	slide	holiday	related	weak	Sem	1	1	0	0	6	related answer	1	1	0	0
playground	0	h	P3	1	1	2	grass	swing	slide	photo	grass	1	slide	slide	swing	slide	photo	related	strong	Sem	1	1	0	0	6	related answer	0	0	0	0
puddle	0	e	P3	1	2	5	drizzle	rain	cliff	picnic	cliff	3	drizzle	drizzle	rain	drizzle	picnic	unrelated	weak	Sem	1	1	0	0	6	related answer	0	1	0	0
puddle	0	f	P3	1	1	1	drizzle	rain	gun	tree	gun	3	rain	rain	rain	drizzle	tree	unrelated	strong	SemEp	1	0	1	0	5	related answer	0	0	0	0
school	0	a	P3	1	2	7	bus	children	teacher	cake	bus	1	children	children	children	teacher	cake	related	strong	SemEp	1	0	1	0	6	related answer	0	1	0	0
school	0	b	P3	1	1	3	cake	bus	teacher	basket	cake	1	teacher	teacher	bus	teacher	basket	unrelated	strong	Sem	1	1	0	0	7	related answer	0	0	0	0
stone	0	e	P3	1	2	5	juice	cliff	rock	picnic	picnic	4	rock	rock	cliff	rock	juice	unrelated	strong	Sem	1	1	0	0	6	related answer	1	1	0	0
stone	0	f	P3	1	1	1	gun	cliff	rock	rain	rain	4	rock	rock	cliff	rock	gun	unrelated	weak	Sem	1	1	0	0	5	related answer	0	0	0	0
sun	0	g	P3	1	2	6	biscuit	dress	cloud	photo	photo	4	cloud	cloud	dress	cloud	biscuit	unrelated	weak	Sem	1	1	0	0	6	related answer	0	0	0	0
sun	0	h	P3	1	1	2	steeple	holiday	cloud	photo	steeple	1	holiday	holiday	holiday	cloud	photo	unrelated	strong	SemEp	1	0	1	0	6	related answer	0	0	0	0
vegetable	0	e	P3	1	2	5	broth	soup	juice	rain	juice	3	soup	soup	soup	broth	rain	related	strong	SemEp	1	0	1	0	6	related answer	0	0	1	1
vegetable	1	f	P3	1	1	1	soup	juice	broth	cliff	soup	1	soup	soup	juice	broth	cliff	related	weak		0	0	0	0	6	related answer	0	0	0	0
violin	1	a	P3	1	2	7	trumpet	conductor	orchestra	bus	orchestra	3	orchestra	orchestra	conductor	trumpet	bus	related	weak		0	0	0	0	6	related answer	0	0	0	0
violin	0	b	P3	1	1	3	army	orchestra	trumpet	bus	army	1	orchestra	orchestra	orchestra	trumpet	bus	unrelated	weak	SemEp	1	0	1	0	7	related answer	0	0	0	0
war	0	a	P3	1	2	7	army	navy	soldier	cake	army	1	soldier	soldier	navy	soldier	cake	related	weak	Sem	1	1	0	0	6	related answer	1	1	0	0
war	0	b	P3	1	1	3	army	conductor	soldier	basket	conductor	2	soldier	soldier	army	soldier	basket	unrelated	weak	Sem	1	1	0	0	7	related answer	0	0	0	0
water	0	c	P3	1	2	8	tap	glass	turkey	cow	turkey	3	glass	glass	glass	tap	cow	unrelated	weak	SemEp	1	0	1	0	6	related answer	0	0	1	1
water	1	d	P3	1	1	4	tap	sea	glass	donkey	glass	3	glass	glass	sea	tap	donkey	related	weak		0	0	0	0	7	related answer	0	0	0	0
wedding	1	g	P3	1	2	6	biscuit	guest	bride	dress	dress	4	dress	dress	guest	bride	biscuit	related	strong		0	0	0	0	6	related answer	0	1	0	0
wedding	0	h	P3	1	1	2	dress	guest	bride	grass	guest	2	bride	bride	dress	bride	grass	related	weak	Sem	1	1	0	0	6	related answer	0	0	0	0
wine	0	c	P3	1	2	8	donkey	bottle	beer	wing	wing	4	bottle	bottle	bottle	beer	donkey	unrelated	weak	SemEp	1	0	1	0	6	related answer	0	0	1	1
wine	1	d	P3	1	1	4	glass	bottle	beer	cow	bottle	2	bottle	bottle	glass	beer	cow	related	weak		0	0	0	0	6	related answer	0	0	0	0
apple	0	e	P9	1	2	8	seed	tree	orange	soup	seed	1	tree	tree	tree	orange	soup	related	weak	SemEp	1	0	1	0	3	related answer	0	0	1	1
apple	1	f	P9	1	1	4	tree	seed	orange	cliff	tree	1	tree	tree	seed	orange	cliff	related	strong		0	0	0	0	5	related answer	0	0	0	0
baton	0	a	P9	1	2	6	relay	orchestra	conductor	basket	conductor	3	orchestra	orchestra	orchestra	relay	basket	related	weak	SemEp	1	0	1	0	5	related answer	0	0	0	0
baton	1	b	P9	1	1	2	children	conductor	relay	navy	navy	4	navy	navy	conductor	relay	children	unrelated	weak		0	0	0	0	5	unrelated answer	0	0	0	0
beach	0	c	P9	1	2	7	cow	sea	sand	angel	cow	1	angel	angel	sea	sand	angel	unrelated	strong	Ep	1	0	0	1	3	unrelated answer	0	0	0	1
beach	1	d	P9	1	1	3	cow	donkey	sand	sea	sea	4	sea	sea	donkey	sand	cow	related	strong		0	0	0	0	5	related answer	0	0	0	0
bench	1	e	P9	1	2	8	juice	picnic	chair	gun	gun	4	gun	gun	picnic	chair	juice	unrelated	weak		0	0	0	0	3	unrelated answer	0	0	0	0
bench	1	f	P9	1	1	4	seed	picnic	chair	cliff	cliff	4	cliff	cliff	picnic	chair	seed	unrelated	strong		0	0	0	0	5	unrelated answer	0	0	0	0
bicycle	1	a	P9	1	2	6	children	bus	car	basket	basket	4	basket	basket	bus	car	children	related	strong		0	0	0	0	5	related answer	0	0	0	0
bicycle	0	b	P9	1	1	2	basket	children	car	cake	children	2	cake	cake	basket	car	cake	unrelated	strong	Ep	1	0	0	1	5	unrelated answer	0	0	0	0
bullet	0	e	P9	1	2	8	gun	rain	pistol	picnic	rain	2	picnic	picnic	gun	pistol	picnic	unrelated	strong	Ep	1	0	0	1	3	unrelated answer	0	0	0	0
bullet	1	f	P9	1	1	4	gun	juice	pistol	seed	juice	2	juice	juice	gun	pistol	seed	unrelated	weak		0	0	0	0	5	unrelated answer	0	0	0	0
camera	1	g	P9	1	2	5	biscuit	photo	picture	guest	biscuit	1	biscuit	biscuit	photo	picture	guest	unrelated	strong		0	0	0	0	4	unrelated answer	0	1	0	0
camera	0	h	P9	1	1	1	picture	photo	dress	grass	dress	3	picture	picture	photo	picture	grass	unrelated	weak	Sem	1	1	0	0	4	related answer	0	0	0	0
chicken	1	c	P9	1	2	7	wing	glass	hen	donkey	glass	2	glass	glass	wing	hen	donkey	unrelated	weak		0	0	0	0	3	unrelated answer	0	0	0	1
chicken	1	d	P9	1	1	3	angel	turkey	hen	wing	wing	4	wing	wing	turkey	hen	angel	related	weak		0	0	0	0	5	related answer	0	0	0	0
christmas	0	c	P9	1	2	7	cow	turkey	present	bottle	bottle	4	cow	cow	turkey	present	cow	unrelated	weak	Ep	1	0	0	1	3	unrelated answer	0	0	0	1
christmas	1	d	P9	1	1	3	angel	turkey	present	sea	turkey	2	turkey	turkey	angel	present	sea	related	weak		0	0	0	0	5	related answer	0	0	0	0
church	1	g	P9	1	2	5	vicar	steeple	holiday	dress	holiday	3	holiday	holiday	steeple	vicar	dress	unrelated	strong		0	0	0	0	4	unrelated answer	0	0	0	0
church	1	h	P9	1	1	1	swing	steeple	vicar	biscuit	biscuit	4	biscuit	biscuit	steeple	vicar	swing	unrelated	weak		0	0	0	0	5	unrelated answer	0	0	0	0
coffee	1	g	P9	1	2	5	cappucino	biscuit	steeple	holiday	steeple	3	steeple	steeple	biscuit	cappucino	holiday	unrelated	weak		0	0	0	0	4	unrelated answer	0	0	0	0
coffee	1	h	P9	1	1	1	biscuit	photo	cappucino	swing	photo	2	photo	photo	biscuit	cappucino	swing	unrelated	strong		0	0	0	0	5	unrelated answer	0	0	0	0
fairy	1	c	P9	1	2	7	donkey	angel	wand	sea	donkey	1	donkey	donkey	angel	wand	sea	unrelated	strong		0	0	0	0	3	unrelated answer	0	0	0	1
fairy	1	d	P9	1	1	3	angel	wing	wand	donkey	angel	1	angel	angel	wing	wand	donkey	related	strong		0	0	0	0	5	related answer	0	0	0	0
farm	1	c	P9	1	2	7	donkey	sea	yard	angel	sea	2	sea	sea	donkey	yard	angel	unrelated	strong		0	0	0	0	3	unrelated answer	0	0	0	1
farm	1	d	P9	1	1	3	yard	cow	donkey	sea	donkey	3	donkey	donkey	cow	yard	sea	related	strong		0	0	0	0	5	related answer	0	0	0	0
fruit	1	a	P9	1	2	6	basket	cake	loaf	bus	cake	2	cake	cake	basket	loaf	bus	related	strong		0	0	0	0	5	related answer	0	0	0	1
fruit	1	b	P9	1	1	2	loaf	cake	bus	children	bus	3	bus	bus	cake	loaf	children	unrelated	strong		0	0	0	0	5	unrelated answer	0	0	0	0
garden	0	g	P9	1	2	5	grass	swing	pond	guest	grass	1	swing	swing	swing	pond	guest	related	weak	SemEp	1	0	1	0	4	related answer	0	0	1	1
garden	1	h	P9	1	1	1	steeple	grass	pond	swing	swing	4	swing	swing	grass	pond	steeple	related	strong		0	0	0	0	3	related answer	0	0	0	0
hotel	1	g	P9	1	2	5	holiday	guest	bedroom	dress	guest	2	guest	guest	holiday	bedroom	dress	related	strong		0	0	0	0	4	related answer	0	0	0	1
hotel	1	h	P9	1	1	1	bedroom	guest	holiday	steeple	holiday	3	holiday	holiday	guest	bedroom	steeple	related	weak		0	0	0	0	5	related answer	0	0	0	0
lunch	1	e	P9	1	2	8	soup	juice	sandwich	rain	soup	1	soup	soup	juice	sandwich	rain	related	strong		0	0	0	0	3	related answer	0	0	0	0
lunch	0	f	P9	1	1	4	soup	picnic	sandwich	tree	picnic	2	soup	soup	soup	sandwich	tree	related	weak	SemEp	1	0	1	0	5	related answer	0	0	0	0
milk	1	c	P9	1	2	7	cream	cow	angel	sea	angel	3	angel	angel	cow	cream	sea	unrelated	strong		0	0	0	0	3	unrelated answer	0	0	0	1
milk	1	d	P9	1	1	3	cow	bottle	cream	angel	cow	1	cow	cow	bottle	cream	angel	related	strong		0	0	0	0	5	related answer	0	0	0	0
officers	0	a	P9	1	2	6	army	navy	police	children	navy	2	army	army	army	police	children	related	weak	SemEp	1	0	1	0	5	related answer	0	0	0	0
officers	1	b	P9	1	1	2	cake	navy	police	orchestra	orchestra	4	orchestra	orchestra	navy	police	cake	unrelated	weak		0	0	0	0	5	unrelated answer	0	0	0	0
party	1	a	P9	1	2	6	basket	cake	balloon	children	children	4	children	children	cake	balloon	basket	related	strong		0	0	0	0	5	related answer	0	0	0	1
party	1	b	P9	1	1	2	balloon	children	basket	bus	basket	3	basket	basket	children	balloon	bus	unrelated	strong		0	0	0	0	5	unrelated answer	0	0	0	0
pear	0	e	P9	1	2	8	seed	tree	cider	soup	tree	2	seed	seed	seed	cider	soup	related	weak	SemEp	1	0	1	0	3	related answer	0	0	1	1
pear	1	f	P9	1	1	4	cider	tree	seed	gun	seed	3	seed	seed	tree	cider	gun	related	strong		0	0	0	0	5	related answer	0	0	0	0
playground	0	g	P9	1	2	5	grass	swing	slide	holiday	swing	2	grass	grass	grass	slide	holiday	related	weak	SemEp	1	0	1	0	4	related answer	0	0	1	1
playground	1	h	P9	1	1	1	grass	swing	slide	photo	grass	1	grass	grass	swing	slide	photo	related	strong		0	0	0	0	5	related answer	0	0	0	0
puddle	0	e	P9	1	2	8	drizzle	rain	cliff	picnic	cliff	3	picnic	picnic	rain	drizzle	picnic	unrelated	weak	Ep	1	0	0	1	4	unrelated answer	0	0	0	0
puddle	1	f	P9	1	1	4	drizzle	rain	gun	tree	gun	3	gun	gun	rain	drizzle	tree	unrelated	strong		0	0	0	0	5	unrelated answer	0	0	0	0
school	1	a	P9	1	2	6	bus	children	teacher	cake	bus	1	bus	bus	children	teacher	cake	related	strong		0	0	0	0	5	related answer	0	0	0	1
school	1	b	P9	1	1	2	cake	bus	teacher	basket	cake	1	cake	cake	bus	teacher	basket	unrelated	strong		0	0	0	0	5	unrelated answer	0	0	0	0
stone	1	e	P9	1	2	8	juice	cliff	rock	picnic	picnic	4	picnic	picnic	cliff	rock	juice	unrelated	strong		0	0	0	0	3	unrelated answer	0	1	0	0
stone	0	f	P9	1	1	4	gun	cliff	rock	rain	rain	4	cliff	cliff	cliff	rock	gun	unrelated	weak	SemEp	1	0	1	0	5	related answer	0	0	0	0
sun	1	g	P9	1	2	5	biscuit	dress	cloud	photo	photo	4	photo	photo	dress	cloud	biscuit	unrelated	weak		0	0	0	0	4	unrelated answer	0	0	0	0
sun	1	h	P9	1	1	1	steeple	holiday	cloud	photo	steeple	1	steeple	steeple	holiday	cloud	photo	unrelated	strong		0	0	0	0	4	unrelated answer	0	0	0	0
vegetable	0	e	P9	1	2	8	broth	soup	juice	rain	juice	3	soup	soup	soup	broth	rain	related	strong	SemEp	1	0	1	0	3	related answer	0	0	1	1
vegetable	1	f	P9	1	1	4	soup	juice	broth	cliff	soup	1	soup	soup	juice	broth	cliff	related	weak		0	0	0	0	5	related answer	0	0	0	0
violin	0	a	P9	1	2	6	trumpet	conductor	orchestra	bus	orchestra	3	conductor	conductor	conductor	trumpet	bus	related	weak	SemEp	1	0	1	0	5	related answer	0	0	0	0
violin	1	b	P9	1	1	2	army	orchestra	trumpet	bus	army	1	army	army	orchestra	trumpet	bus	unrelated	weak		0	0	0	0	5	unrelated answer	0	0	0	0
war	1	a	P9	1	2	6	army	navy	soldier	cake	army	1	army	army	navy	soldier	cake	related	weak		0	0	0	0	5	related answer	0	0	0	0
war	1	b	P9	1	1	2	army	conductor	soldier	basket	conductor	2	conductor	conductor	army	soldier	basket	unrelated	weak		0	0	0	0	5	unrelated answer	0	0	0	0
water	0	c	P9	1	2	7	tap	glass	turkey	cow	turkey	3	glass	glass	glass	tap	cow	unrelated	weak	SemEp	1	0	1	0	3	related answer	0	0	1	1
water	1	d	P9	1	1	3	tap	sea	glass	donkey	glass	3	glass	glass	sea	tap	donkey	related	weak		0	0	0	0	5	related answer	0	0	0	0
wedding	1	g	P9	1	2	5	biscuit	guest	bride	dress	dress	4	dress	dress	guest	bride	biscuit	related	strong		0	0	0	0	4	related answer	0	0	0	1
wedding	1	h	P9	1	1	1	dress	guest	bride	grass	guest	2	guest	guest	dress	bride	grass	related	weak		0	0	0	0	5	related answer	0	0	0	0
wine	0	c	P9	1	2	7	donkey	bottle	beer	wing	wing	4	beer	beer	bottle	beer	donkey	unrelated	weak	Sem	1	1	0	0	3	related answer	0	0	0	1
wine	1	d	P9	1	1	3	glass	bottle	beer	cow	bottle	2	bottle	bottle	glass	beer	cow	related	weak		0	0	0	0	5	related answer	0	0	0	0
apple	1	e	C12	2	2	6	seed	tree	orange	soup	seed	1	seed	seed	tree	orange	soup	related	weak		0	0	0	0	7	related answer	0	0	0	1
apple	1	f	C12	2	1	2	tree	seed	orange	cliff	tree	1	tree	tree	seed	orange	cliff	related	strong		0	0	0	0	7	related answer	0	0	0	0
baton	1	a	C12	2	2	8	relay	orchestra	conductor	basket	conductor	3	conductor	conductor	orchestra	relay	basket	related	weak		0	0	0	0	6	related answer	0	0	0	0
baton	1	b	C12	2	1	4	children	conductor	relay	navy	navy	4	navy	navy	conductor	relay	children	unrelated	weak		0	0	0	0	7	unrelated answer	0	0	0	0
beach	1	c	C12	2	2	5	cow	sea	sand	angel	cow	1	cow	cow	sea	sand	angel	unrelated	strong		0	0	0	0	7	unrelated answer	0	0	0	1
beach	1	d	C12	2	1	1	cow	donkey	sand	sea	sea	4	sea	sea	donkey	sand	cow	related	strong		0	0	0	0	7	related answer	0	0	0	0
bench	1	e	C12	2	2	6	juice	picnic	chair	gun	gun	4	gun	gun	picnic	chair	juice	unrelated	weak		0	0	0	0	7	unrelated answer	0	0	0	0
bench	1	f	C12	2	1	2	seed	picnic	chair	cliff	cliff	4	cliff	cliff	picnic	chair	seed	unrelated	strong		0	0	0	0	7	unrelated answer	0	0	0	0
bicycle	1	a	C12	2	2	8	children	bus	car	basket	basket	4	basket	basket	bus	car	children	related	strong		0	0	0	0	7	related answer	0	0	0	1
bicycle	1	b	C12	2	1	4	basket	children	car	cake	children	2	children	children	basket	car	cake	unrelated	strong		0	0	0	0	7	unrelated answer	0	0	0	0
bullet	1	e	C12	2	2	6	gun	rain	pistol	picnic	rain	2	rain	rain	gun	pistol	picnic	unrelated	strong		0	0	0	0	7	unrelated answer	0	0	0	0
bullet	1	f	C12	2	1	2	gun	juice	pistol	seed	juice	2	juice	juice	gun	pistol	seed	unrelated	weak		0	0	0	0	7	unrelated answer	0	0	0	0
camera	1	g	C12	2	2	7	biscuit	photo	picture	guest	biscuit	1	biscuit	biscuit	photo	picture	guest	unrelated	strong		0	0	0	0	7	unrelated answer	0	0	0	0
camera	1	h	C12	2	1	3	picture	photo	dress	grass	dress	3	dress	dress	photo	picture	grass	unrelated	weak		0	0	0	0	7	unrelated answer	0	0	0	0
chicken	1	c	C12	2	2	5	wing	glass	hen	donkey	glass	2	glass	glass	wing	hen	donkey	unrelated	weak		0	0	0	0	7	unrelated answer	0	0	0	1
chicken	1	d	C12	2	1	1	angel	turkey	hen	wing	wing	4	wing	wing	turkey	hen	angel	related	weak		0	0	0	0	7	related answer	0	0	0	0
christmas	1	c	C12	2	2	5	cow	turkey	present	bottle	bottle	4	bottle	bottle	turkey	present	cow	unrelated	weak		0	0	0	0	7	unrelated answer	0	0	0	1
christmas	1	d	C12	2	1	1	angel	turkey	present	sea	turkey	2	turkey	turkey	angel	present	sea	related	weak		0	0	0	0	7	related answer	0	0	0	0
church	1	g	C12	2	2	7	vicar	steeple	holiday	dress	holiday	3	holiday	holiday	steeple	vicar	dress	unrelated	strong		0	0	0	0	7	unrelated answer	0	0	0	0
church	1	h	C12	2	1	3	swing	steeple	vicar	biscuit	biscuit	4	biscuit	biscuit	steeple	vicar	swing	unrelated	weak		0	0	0	0	6	unrelated answer	0	0	0	0
coffee	1	g	C12	2	2	7	cappucino	biscuit	steeple	holiday	steeple	3	steeple	steeple	biscuit	cappucino	holiday	unrelated	weak		0	0	0	0	6	unrelated answer	0	0	0	0
coffee	1	h	C12	2	1	3	biscuit	photo	cappucino	swing	photo	2	photo	photo	biscuit	cappucino	swing	unrelated	strong		0	0	0	0	7	unrelated answer	0	0	0	0
fairy	1	c	C12	2	2	5	donkey	angel	wand	sea	donkey	1	donkey	donkey	angel	wand	sea	unrelated	strong		0	0	0	0	7	unrelated answer	0	0	0	1
fairy	1	d	C12	2	1	1	angel	wing	wand	donkey	angel	1	angel	angel	wing	wand	donkey	related	strong		0	0	0	0	7	related answer	0	0	0	0
farm	1	c	C12	2	2	5	donkey	sea	yard	angel	sea	2	sea	sea	donkey	yard	angel	unrelated	strong		0	0	0	0	7	unrelated answer	0	0	0	1
farm	1	d	C12	2	1	1	yard	cow	donkey	sea	donkey	3	donkey	donkey	cow	yard	sea	related	strong		0	0	0	0	7	related answer	0	0	0	0
fruit	1	a	C12	2	2	8	basket	cake	loaf	bus	cake	2	cake	cake	basket	loaf	bus	related	strong		0	0	0	0	7	related answer	0	0	0	1
fruit	1	b	C12	2	1	4	loaf	cake	bus	children	bus	3	bus	bus	cake	loaf	children	unrelated	strong		0	0	0	0	7	unrelated answer	0	0	0	0
garden	0	g	C12	2	2	7	grass	swing	pond	guest	grass	1	swing	swing	swing	pond	guest	related	weak	SemEp	1	0	1	0	5	related answer	0	0	1	1
garden	1	h	C12	2	1	3	steeple	grass	pond	swing	swing	4	swing	swing	grass	pond	steeple	related	strong		0	0	0	0	7	related answer	0	0	0	0
hotel	1	g	C12	2	2	7	holiday	guest	bedroom	dress	guest	2	guest	guest	holiday	bedroom	dress	related	strong		0	0	0	0	7	related answer	0	0	0	1
hotel	1	h	C12	2	1	3	bedroom	guest	holiday	steeple	holiday	3	holiday	holiday	guest	bedroom	steeple	related	weak		0	0	0	0	7	related answer	0	0	0	0
lunch	1	e	C12	2	2	6	soup	juice	sandwich	rain	soup	1	soup	soup	juice	sandwich	rain	related	strong		0	0	0	0	7	related answer	0	0	0	0
lunch	1	f	C12	2	1	2	soup	picnic	sandwich	tree	picnic	2	picnic	picnic	soup	sandwich	tree	related	weak		0	0	0	0	7	related answer	0	0	0	0
milk	1	c	C12	2	2	5	cream	cow	angel	sea	angel	3	angel	angel	cow	cream	sea	unrelated	strong		0	0	0	0	7	unrelated answer	0	0	0	1
milk	1	d	C12	2	1	1	cow	bottle	cream	angel	cow	1	cow	cow	bottle	cream	angel	related	strong		0	0	0	0	7	related answer	0	0	0	0
officers	1	a	C12	2	2	8	army	navy	police	children	navy	2	navy	navy	army	police	children	related	weak		0	0	0	0	6	related answer	0	0	0	0
officers	1	b	C12	2	1	4	cake	navy	police	orchestra	orchestra	4	orchestra	orchestra	navy	police	cake	unrelated	weak		0	0	0	0	6	unrelated answer	0	0	0	0
party	1	a	C12	2	2	8	basket	cake	balloon	children	children	4	children	children	cake	balloon	basket	related	strong		0	0	0	0	7	related answer	0	0	0	1
party	1	b	C12	2	1	4	balloon	children	basket	bus	basket	3	basket	basket	children	balloon	bus	unrelated	strong		0	0	0	0	7	unrelated answer	0	0	0	0
pear	1	e	C12	2	2	6	seed	tree	cider	soup	tree	2	tree	tree	seed	cider	soup	related	weak		0	0	0	0	7	related answer	0	0	0	1
pear	1	f	C12	2	1	2	cider	tree	seed	gun	seed	3	seed	seed	tree	cider	gun	related	strong		0	0	0	0	7	related answer	0	0	0	0
playground	1	g	C12	2	2	7	grass	swing	slide	holiday	swing	2	swing	swing	grass	slide	holiday	related	weak		0	0	0	0	6	related answer	0	0	0	1
playground	1	h	C12	2	1	3	grass	swing	slide	photo	grass	1	grass	grass	swing	slide	photo	related	strong		0	0	0	0	7	related answer	0	0	0	0
puddle	1	e	C12	2	2	6	drizzle	rain	cliff	picnic	cliff	3	cliff	cliff	rain	drizzle	picnic	unrelated	weak		0	0	0	0	6	unrelated answer	0	0	0	0
puddle	1	f	C12	2	1	2	drizzle	rain	gun	tree	gun	3	gun	gun	rain	drizzle	tree	unrelated	strong		0	0	0	0	7	unrelated answer	0	0	0	0
school	1	a	C12	2	2	8	bus	children	teacher	cake	bus	1	bus	bus	children	teacher	cake	related	strong		0	0	0	0	7	related answer	0	0	0	1
school	1	b	C12	2	1	4	cake	bus	teacher	basket	cake	1	cake	cake	bus	teacher	basket	unrelated	strong		0	0	0	0	7	unrelated answer	0	0	0	0
stone	1	e	C12	2	2	6	juice	cliff	rock	picnic	picnic	4	picnic	picnic	cliff	rock	juice	unrelated	strong		0	0	0	0	7	unrelated answer	0	0	0	0
stone	1	f	C12	2	1	2	gun	cliff	rock	rain	rain	4	rain	rain	cliff	rock	gun	unrelated	weak		0	0	0	0	6	unrelated answer	0	0	0	0
sun	1	g	C12	2	2	7	biscuit	dress	cloud	photo	photo	4	photo	photo	dress	cloud	biscuit	unrelated	weak		0	0	0	0	7	unrelated answer	0	0	0	0
sun	1	h	C12	2	1	3	steeple	holiday	cloud	photo	steeple	1	steeple	steeple	holiday	cloud	photo	unrelated	strong		0	0	0	0	7	unrelated answer	0	0	0	0
vegetable	1	e	C12	2	2	6	broth	soup	juice	rain	juice	3	juice	juice	soup	broth	rain	related	strong		0	0	0	0	7	related answer	0	0	0	1
vegetable	1	f	C12	2	1	2	soup	juice	broth	cliff	soup	1	soup	soup	juice	broth	cliff	related	weak		0	0	0	0	7	related answer	0	0	0	0
violin	1	a	C12	2	2	8	trumpet	conductor	orchestra	bus	orchestra	3	orchestra	orchestra	conductor	trumpet	bus	related	weak		0	0	0	0	7	related answer	0	0	0	0
violin	1	b	C12	2	1	4	army	orchestra	trumpet	bus	army	1	army	army	orchestra	trumpet	bus	unrelated	weak		0	0	0	0	7	unrelated answer	0	0	0	0
war	1	a	C12	2	2	8	army	navy	soldier	cake	army	1	army	army	navy	soldier	cake	related	weak		0	0	0	0	7	related answer	0	0	0	0
war	1	b	C12	2	1	4	army	conductor	soldier	basket	conductor	2	conductor	conductor	army	soldier	basket	unrelated	weak		0	0	0	0	7	unrelated answer	0	0	0	0
water	1	c	C12	2	2	5	tap	glass	turkey	cow	turkey	3	turkey	turkey	glass	tap	cow	unrelated	weak		0	0	0	0	6	unrelated answer	0	0	0	1
water	1	d	C12	2	1	1	tap	sea	glass	donkey	glass	3	glass	glass	sea	tap	donkey	related	weak		0	0	0	0	7	related answer	0	0	0	0
wedding	1	g	C12	2	2	7	biscuit	guest	bride	dress	dress	4	dress	dress	guest	bride	biscuit	related	strong		0	0	0	0	7	related answer	0	0	0	1
wedding	1	h	C12	2	1	3	dress	guest	bride	grass	guest	2	guest	guest	dress	bride	grass	related	weak		0	0	0	0	7	related answer	0	0	0	0
wine	1	c	C12	2	2	5	donkey	bottle	beer	wing	wing	4	wing	wing	bottle	beer	donkey	unrelated	weak		0	0	0	0	7	unrelated answer	0	0	0	1
wine	1	d	C12	2	1	1	glass	bottle	beer	cow	bottle	2	bottle	bottle	glass	beer	cow	related	weak		0	0	0	0	6	related answer	0	0	0	0
apple	1	e	C24	2	2	5	seed	tree	orange	soup	seed	1	seed	seed	tree	orange	soup	related	weak		0	0	0	0	7	related answer	0	0	0	1
apple	1	f	C24	2	1	1	tree	seed	orange	cliff	tree	1	tree	tree	seed	orange	cliff	related	strong		0	0	0	0	7	related answer	0	0	0	0
baton	1	a	C24	2	2	7	relay	orchestra	conductor	basket	conductor	3	conductor	conductor	orchestra	relay	basket	related	weak		0	0	0	0	7	related answer	0	0	0	0
baton	1	b	C24	2	1	3	children	conductor	relay	navy	navy	4	navy	navy	conductor	relay	children	unrelated	weak		0	0	0	0	7	unrelated answer	0	0	0	0
beach	1	c	C24	2	2	8	cow	sea	sand	angel	cow	1	cow	cow	sea	sand	angel	unrelated	strong		0	0	0	0	7	unrelated answer	0	0	0	1
beach	1	d	C24	2	1	4	cow	donkey	sand	sea	sea	4	sea	sea	donkey	sand	cow	related	strong		0	0	0	0	7	related answer	0	0	0	0
bench	0	e	C24	2	2	5	juice	picnic	chair	gun	gun	4	picnic	picnic	picnic	chair	juice	unrelated	weak	SemEp	1	0	1	0	7	related answer	0	0	0	0
bench	1	f	C24	2	1	1	seed	picnic	chair	cliff	cliff	4	cliff	cliff	picnic	chair	seed	unrelated	strong		0	0	0	0	7	unrelated answer	0	0	0	0
bicycle	1	a	C24	2	2	7	children	bus	car	basket	basket	4	basket	basket	bus	car	children	related	strong		0	0	0	0	7	related answer	0	0	0	1
bicycle	1	b	C24	2	1	3	basket	children	car	cake	children	2	children	children	basket	car	cake	unrelated	strong		0	0	0	0	7	unrelated answer	0	0	0	0
bullet	0	e	C24	2	2	5	gun	rain	pistol	picnic	rain	2	picnic	picnic	gun	pistol	picnic	unrelated	strong	Ep	1	0	0	1	7	unrelated answer	0	1	0	0
bullet	0	f	C24	2	1	1	gun	juice	pistol	seed	juice	2	pistol	pistol	gun	pistol	seed	unrelated	weak	Sem	1	1	0	0	0	related answer	0	0	0	0
camera	1	g	C24	2	2	6	biscuit	photo	picture	guest	biscuit	1	biscuit	biscuit	photo	picture	guest	unrelated	strong		0	0	0	0	7	unrelated answer	0	0	0	0
camera	1	h	C24	2	1	2	picture	photo	dress	grass	dress	3	dress	dress	photo	picture	grass	unrelated	weak		0	0	0	0	7	unrelated answer	0	0	0	0
chicken	0	c	C24	2	2	8	wing	glass	hen	donkey	glass	2	wing	wing	wing	hen	donkey	unrelated	weak	SemEp	1	0	1	0	7	related answer	0	0	1	1
chicken	1	d	C24	2	1	4	angel	turkey	hen	wing	wing	4	wing	wing	turkey	hen	angel	related	weak		0	0	0	0	7	related answer	0	0	0	0
christmas	1	c	C24	2	2	8	cow	turkey	present	bottle	bottle	4	bottle	bottle	turkey	present	cow	unrelated	weak		0	0	0	0	7	unrelated answer	0	0	0	1
christmas	1	d	C24	2	1	4	angel	turkey	present	sea	turkey	2	turkey	turkey	angel	present	sea	related	weak		0	0	0	0	7	related answer	0	0	0	0
church	1	g	C24	2	2	6	vicar	steeple	holiday	dress	holiday	3	holiday	holiday	steeple	vicar	dress	unrelated	strong		0	0	0	0	7	unrelated answer	0	1	0	0
church	0	h	C24	2	1	2	swing	steeple	vicar	biscuit	biscuit	4	steeple	steeple	steeple	vicar	swing	unrelated	weak	SemEp	1	0	1	0	7	related answer	0	0	0	0
coffee	1	g	C24	2	2	6	cappucino	biscuit	steeple	holiday	steeple	3	steeple	steeple	biscuit	cappucino	holiday	unrelated	weak		0	0	0	0	7	unrelated answer	0	0	0	0
coffee	1	h	C24	2	1	2	biscuit	photo	cappucino	swing	photo	2	photo	photo	biscuit	cappucino	swing	unrelated	strong		0	0	0	0	7	unrelated answer	0	0	0	0
fairy	0	c	C24	2	2	8	donkey	angel	wand	sea	donkey	1	angel	angel	angel	wand	sea	unrelated	strong	SemEp	1	0	1	0	7	related answer	0	0	1	1
fairy	1	d	C24	2	1	4	angel	wing	wand	donkey	angel	1	angel	angel	wing	wand	donkey	related	strong		0	0	0	0	7	related answer	0	0	0	0
farm	1	c	C24	2	2	8	donkey	sea	yard	angel	sea	2	sea	sea	donkey	yard	angel	unrelated	strong		0	0	0	0	7	unrelated answer	0	0	0	1
farm	1	d	C24	2	1	4	yard	cow	donkey	sea	donkey	3	donkey	donkey	cow	yard	sea	related	strong		0	0	0	0	7	related answer	0	0	0	0
fruit	1	a	C24	2	2	7	basket	cake	loaf	bus	cake	2	cake	cake	basket	loaf	bus	related	strong		0	0	0	0	7	related answer	0	0	0	0
fruit	0	b	C24	2	1	3	loaf	cake	bus	children	bus	3	cake	cake	cake	loaf	children	unrelated	strong	SemEp	1	0	1	0	7	related answer	0	0	0	0
garden	1	g	C24	2	2	6	grass	swing	pond	guest	grass	1	grass	grass	swing	pond	guest	related	weak		0	0	0	0	7	related answer	0	0	0	1
garden	1	h	C24	2	1	2	steeple	grass	pond	swing	swing	4	swing	swing	grass	pond	steeple	related	strong		0	0	0	0	7	related answer	0	0	0	0
hotel	1	g	C24	2	2	6	holiday	guest	bedroom	dress	guest	2	guest	guest	holiday	bedroom	dress	related	strong		0	0	0	0	7	related answer	0	0	0	0
hotel	0	h	C24	2	1	2	bedroom	guest	holiday	steeple	holiday	3	guest	guest	guest	bedroom	steeple	related	weak	SemEp	1	0	1	0	7	related answer	0	0	0	0
lunch	1	e	C24	2	2	5	soup	juice	sandwich	rain	soup	1	soup	soup	juice	sandwich	rain	related	strong		0	0	0	0	7	related answer	0	1	0	0
lunch	0	f	C24	2	1	1	soup	picnic	sandwich	tree	picnic	2	sandwich	sandwich	soup	sandwich	tree	related	weak	Sem	1	1	0	0	0	related answer	0	0	0	0
milk	1	c	C24	2	2	8	cream	cow	angel	sea	angel	3	angel	angel	cow	cream	sea	unrelated	strong		0	0	0	0	7	unrelated answer	0	0	0	1
milk	1	d	C24	2	1	4	cow	bottle	cream	angel	cow	1	cow	cow	bottle	cream	angel	related	strong		0	0	0	0	7	related answer	0	0	0	0
officers	1	a	C24	2	2	7	army	navy	police	children	navy	2	navy	navy	army	police	children	related	weak		0	0	0	0	7	related answer	0	0	0	0
officers	1	b	C24	2	1	3	cake	navy	police	orchestra	orchestra	4	orchestra	orchestra	navy	police	cake	unrelated	weak		0	0	0	0	7	unrelated answer	0	0	0	0
party	1	a	C24	2	2	7	basket	cake	balloon	children	children	4	children	children	cake	balloon	basket	related	strong		0	0	0	0	7	related answer	0	0	0	1
party	1	b	C24	2	1	3	balloon	children	basket	bus	basket	3	basket	basket	children	balloon	bus	unrelated	strong		0	0	0	0	7	unrelated answer	0	0	0	0
pear	1	e	C24	2	2	5	seed	tree	cider	soup	tree	2	tree	tree	seed	cider	soup	related	weak		0	0	0	0	7	related answer	0	0	0	1
pear	1	f	C24	2	1	1	cider	tree	seed	gun	seed	3	seed	seed	tree	cider	gun	related	strong		0	0	0	0	7	related answer	0	0	0	0
playground	0	g	C24	2	2	6	grass	swing	slide	holiday	swing	2	grass	grass	grass	slide	holiday	related	weak	SemEp	1	0	1	0	7	related answer	0	0	0	0
playground	0	h	C24	2	1	2	grass	swing	slide	photo	grass	1	swing	swing	swing	slide	photo	related	strong	SemEp	1	0	1	0	7	related answer	0	0	0	0
puddle	1	e	C24	2	2	5	drizzle	rain	cliff	picnic	cliff	3	cliff	cliff	rain	drizzle	picnic	unrelated	weak		0	0	0	0	0	unrelated answer	0	0	0	0
puddle	1	f	C24	2	1	1	drizzle	rain	gun	tree	gun	3	gun	gun	rain	drizzle	tree	unrelated	strong		0	0	0	0	7	unrelated answer	0	0	0	0
school	1	a	C24	2	2	7	bus	children	teacher	cake	bus	1	bus	bus	children	teacher	cake	related	strong		0	0	0	0	7	related answer	0	0	0	0
school	0	b	C24	2	1	3	cake	bus	teacher	basket	cake	1	basket	basket	bus	teacher	basket	unrelated	strong	Ep	1	0	0	1	0	unrelated answer	0	0	0	0
stone	1	e	C24	2	2	5	juice	cliff	rock	picnic	picnic	4	picnic	picnic	cliff	rock	juice	unrelated	strong		0	0	0	0	7	unrelated answer	0	0	0	0
stone	1	f	C24	2	1	1	gun	cliff	rock	rain	rain	4	rain	rain	cliff	rock	gun	unrelated	weak		0	0	0	0	7	unrelated answer	0	0	0	0
sun	1	g	C24	2	2	6	biscuit	dress	cloud	photo	photo	4	photo	photo	dress	cloud	biscuit	unrelated	weak		0	0	0	0	7	unrelated answer	0	0	0	0
sun	1	h	C24	2	1	2	steeple	holiday	cloud	photo	steeple	1	steeple	steeple	holiday	cloud	photo	unrelated	strong		0	0	0	0	7	unrelated answer	0	0	0	0
vegetable	1	e	C24	2	2	5	broth	soup	juice	rain	juice	3	juice	juice	soup	broth	rain	related	strong		0	0	0	0	7	related answer	0	0	0	0
vegetable	0	f	C24	2	1	1	soup	juice	broth	cliff	soup	1	juice	juice	juice	broth	cliff	related	weak	SemEp	1	0	1	0	7	related answer	0	0	0	0
violin	1	a	C24	2	2	7	trumpet	conductor	orchestra	bus	orchestra	3	orchestra	orchestra	conductor	trumpet	bus	related	weak		0	0	0	0	7	related answer	0	0	0	0
violin	1	b	C24	2	1	3	army	orchestra	trumpet	bus	army	1	army	army	orchestra	trumpet	bus	unrelated	weak		0	0	0	0	7	unrelated answer	0	0	0	0
war	0	a	C24	2	2	7	army	navy	soldier	cake	army	1	soldier	soldier	navy	soldier	cake	related	weak	Sem	1	1	0	0	7	related answer	0	0	0	0
war	1	b	C24	2	1	3	army	conductor	soldier	basket	conductor	2	conductor	conductor	army	soldier	basket	unrelated	weak		0	0	0	0	7	unrelated answer	0	0	0	0
water	0	c	C24	2	2	8	tap	glass	turkey	cow	turkey	3	glass	glass	glass	tap	cow	unrelated	weak	SemEp	1	0	1	0	7	related answer	0	0	1	1
water	1	d	C24	2	1	4	tap	sea	glass	donkey	glass	3	glass	glass	sea	tap	donkey	related	weak		0	0	0	0	7	related answer	0	0	0	0
wedding	1	g	C24	2	2	6	biscuit	guest	bride	dress	dress	4	dress	dress	guest	bride	biscuit	related	strong		0	0	0	0	7	related answer	0	0	0	1
wedding	1	h	C24	2	1	2	dress	guest	bride	grass	guest	2	guest	guest	dress	bride	grass	related	weak		0	0	0	0	7	related answer	0	0	0	0
wine	0	c	C24	2	2	8	donkey	bottle	beer	wing	wing	4	bottle	bottle	bottle	beer	donkey	unrelated	weak	SemEp	1	0	1	0	7	related answer	0	0	1	1
wine	1	d	C24	2	1	4	glass	bottle	beer	cow	bottle	2	bottle	bottle	glass	beer	cow	related	weak		0	0	0	0	7	related answer	0	0	0	0
apple	0	e	P7	1	2	7	seed	tree	orange	soup	seed	1	tree	tree	tree	orange	soup	related	weak	SemEp	1	0	1	0	7	related answer	0	0	1	1
apple	1	f	P7	1	1	3	tree	seed	orange	cliff	tree	1	tree	tree	seed	orange	cliff	related	strong		0	0	0	0	7	related answer	0	0	0	0
baton	1	a	P7	1	2	5	relay	orchestra	conductor	basket	conductor	3	conductor	conductor	orchestra	relay	basket	related	weak		0	0	0	0	7	related answer	0	0	0	0
baton	0	b	P7	1	1	1	children	conductor	relay	navy	navy	4	conductor	conductor	conductor	relay	children	unrelated	weak	SemEp	1	0	1	0	7	related answer	0	0	0	0
beach	0	c	P7	1	2	6	cow	sea	sand	angel	cow	1	sand	sand	sea	sand	angel	unrelated	strong	Sem	1	1	0	0	7	related answer	1	1	0	0
beach	0	d	P7	1	1	2	cow	donkey	sand	sea	sea	4	sand	sand	donkey	sand	cow	related	strong	Sem	1	1	0	0	7	related answer	0	0	0	0
bench	0	e	P7	1	2	7	juice	picnic	chair	gun	gun	4	chair	chair	picnic	chair	juice	unrelated	weak	Sem	1	1	0	0	7	related answer	1	1	0	0
bench	0	f	P7	1	1	3	seed	picnic	chair	cliff	cliff	4	chair	chair	picnic	chair	seed	unrelated	strong	Sem	1	1	0	0	7	related answer	0	0	0	0
bicycle	0	a	P7	1	2	5	children	bus	car	basket	basket	4	children	children	bus	car	children	related	strong	Ep	1	0	0	1	7	unrelated answer	0	0	1	1
bicycle	1	b	P7	1	1	1	basket	children	car	cake	children	2	children	children	basket	car	cake	unrelated	strong		0	0	0	0	7	unrelated answer	0	0	0	0
bullet	0	e	P7	1	2	7	gun	rain	pistol	picnic	rain	2	gun	gun	gun	pistol	picnic	unrelated	strong	SemEp	1	0	1	0	7	related answer	1	1	0	0
bullet	0	f	P7	1	1	3	gun	juice	pistol	seed	juice	2	gun	gun	gun	pistol	seed	unrelated	weak	SemEp	1	0	1	0	6	related answer	0	0	0	0
camera	0	g	P7	1	2	8	biscuit	photo	picture	guest	biscuit	1	photo	photo	photo	picture	guest	unrelated	strong	SemEp	1	0	1	0	7	related answer	1	1	0	0
camera	0	h	P7	1	1	4	picture	photo	dress	grass	dress	3	photo	photo	photo	picture	grass	unrelated	weak	SemEp	1	0	1	0	7	related answer	0	0	0	0
chicken	0	c	P7	1	2	6	wing	glass	hen	donkey	glass	2	wing	wing	wing	hen	donkey	unrelated	weak	SemEp	1	0	1	0	7	related answer	0	0	1	1
chicken	1	d	P7	1	1	2	angel	turkey	hen	wing	wing	4	wing	wing	turkey	hen	angel	related	weak		0	0	0	0	7	related answer	0	0	0	0
christmas	0	c	P7	1	2	6	cow	turkey	present	bottle	bottle	4	present	present	turkey	present	cow	unrelated	weak	Sem	1	1	0	0	7	related answer	0	0	0	1
christmas	1	d	P7	1	1	2	angel	turkey	present	sea	turkey	2	turkey	turkey	angel	present	sea	related	weak		0	0	0	0	7	related answer	0	0	0	0
church	0	g	P7	1	2	8	vicar	steeple	holiday	dress	holiday	3	steeple	steeple	steeple	vicar	dress	unrelated	strong	SemEp	1	0	1	0	7	related answer	1	1	0	0
church	0	h	P7	1	1	4	swing	steeple	vicar	biscuit	biscuit	4	steeple	steeple	steeple	vicar	swing	unrelated	weak	SemEp	1	0	1	0	7	related answer	0	0	0	0
coffee	0	g	P7	1	2	8	cappucino	biscuit	steeple	holiday	steeple	3	cappucino	cappucino	biscuit	cappucino	holiday	unrelated	weak	Sem	1	1	0	0	7	related answer	1	1	0	0
coffee	0	h	P7	1	1	4	biscuit	photo	cappucino	swing	photo	2	cappucino	cappucino	biscuit	cappucino	swing	unrelated	strong	Sem	1	1	0	0	7	related answer	0	0	0	0
fairy	0	c	P7	1	2	6	donkey	angel	wand	sea	donkey	1	wand	wand	angel	wand	sea	unrelated	strong	Sem	1	1	0	0	7	related answer	0	0	0	1
fairy	1	d	P7	1	1	2	angel	wing	wand	donkey	angel	1	angel	angel	wing	wand	donkey	related	strong		0	0	0	0	7	related answer	0	0	0	0
farm	0	c	P7	1	2	6	donkey	sea	yard	angel	sea	2	yard	yard	donkey	yard	angel	unrelated	strong	Sem	1	1	0	0	7	related answer	1	1	0	0
farm	0	d	P7	1	1	2	yard	cow	donkey	sea	donkey	3	yard	yard	cow	yard	sea	related	strong	Sem	1	1	0	0	7	related answer	0	0	0	0
fruit	1	a	P7	1	2	5	basket	cake	loaf	bus	cake	2	cake	cake	basket	loaf	bus	related	strong		0	0	0	0	7	related answer	0	0	0	0
fruit	0	b	P7	1	1	1	loaf	cake	bus	children	bus	3	cake	cake	cake	loaf	children	unrelated	strong	SemEp	1	0	1	0	7	related answer	0	0	0	0
garden	1	g	P7	1	2	8	grass	swing	pond	guest	grass	1	grass	grass	swing	pond	guest	related	weak		0	0	0	0	7	related answer	0	0	0	0
garden	0	h	P7	1	1	4	steeple	grass	pond	swing	swing	4	grass	grass	grass	pond	steeple	related	strong	SemEp	1	0	1	0	7	related answer	0	0	0	0
hotel	1	g	P7	1	2	8	holiday	guest	bedroom	dress	guest	2	guest	guest	holiday	bedroom	dress	related	strong		0	0	0	0	7	related answer	0	1	0	0
hotel	0	h	P7	1	1	4	bedroom	guest	holiday	steeple	holiday	3	bedroom	bedroom	guest	bedroom	steeple	related	weak	Sem	1	1	0	0	7	related answer	0	0	0	0
lunch	0	e	P7	1	2	7	soup	juice	sandwich	rain	soup	1	sandwich	sandwich	juice	sandwich	rain	related	strong	Sem	1	1	0	0	7	related answer	1	1	0	0
lunch	0	f	P7	1	1	3	soup	picnic	sandwich	tree	picnic	2	sandwich	sandwich	soup	sandwich	tree	related	weak	Sem	1	1	0	0	7	related answer	0	0	0	0
milk	0	c	P7	1	2	6	cream	cow	angel	sea	angel	3	cream	cream	cow	cream	sea	unrelated	strong	Sem	1	1	0	0	7	related answer	0	0	0	1
milk	1	d	P7	1	1	2	cow	bottle	cream	angel	cow	1	cow	cow	bottle	cream	angel	related	strong		0	0	0	0	7	related answer	0	0	0	0
officers	1	a	P7	1	2	5	army	navy	police	children	navy	2	navy	navy	army	police	children	related	weak		0	0	0	0	7	related answer	0	1	0	0
officers	0	b	P7	1	1	1	cake	navy	police	orchestra	orchestra	4	police	police	navy	police	cake	unrelated	weak	Sem	1	1	0	0	6	related answer	0	0	0	0
party	0	a	P7	1	2	5	basket	cake	balloon	children	children	4	balloon	balloon	cake	balloon	basket	related	strong	Sem	1	1	0	0	7	related answer	1	1	0	0
party	0	b	P7	1	1	1	balloon	children	basket	bus	basket	3	balloon	balloon	children	balloon	bus	unrelated	strong	Sem	1	1	0	0	7	related answer	0	0	0	0
pear	1	e	P7	1	2	7	seed	tree	cider	soup	tree	2	tree	tree	seed	cider	soup	related	weak		0	0	0	0	7	related answer	0	0	0	0
pear	0	f	P7	1	1	3	cider	tree	seed	gun	seed	3	tree	tree	tree	cider	gun	related	strong	SemEp	1	0	1	0	7	related answer	0	0	0	0
playground	1	g	P7	1	2	8	grass	swing	slide	holiday	swing	2	swing	swing	grass	slide	holiday	related	weak		0	0	0	0	7	related answer	0	1	0	0
playground	0	h	P7	1	1	4	grass	swing	slide	photo	grass	1	slide	slide	swing	slide	photo	related	strong	Sem	1	1	0	0	7	related answer	0	0	0	0
puddle	0	e	P7	1	2	7	drizzle	rain	cliff	picnic	cliff	3	drizzle	drizzle	rain	drizzle	picnic	unrelated	weak	Sem	1	1	0	0	7	related answer	1	1	0	0
puddle	0	f	P7	1	1	3	drizzle	rain	gun	tree	gun	3	drizzle	drizzle	rain	drizzle	tree	unrelated	strong	Sem	1	1	0	0	7	related answer	0	0	0	0
school	0	a	P7	1	2	5	bus	children	teacher	cake	bus	1	teacher	teacher	children	teacher	cake	related	strong	Sem	1	1	0	0	7	related answer	1	1	0	0
school	0	b	P7	1	1	1	cake	bus	teacher	basket	cake	1	teacher	teacher	bus	teacher	basket	unrelated	strong	Sem	1	1	0	0	7	related answer	0	0	0	0
stone	0	e	P7	1	2	7	juice	cliff	rock	picnic	picnic	4	rock	rock	cliff	rock	juice	unrelated	strong	Sem	1	1	0	0	7	related answer	1	1	0	0
stone	0	f	P7	1	1	3	gun	cliff	rock	rain	rain	4	rock	rock	cliff	rock	gun	unrelated	weak	Sem	1	1	0	0	6	related answer	0	0	0	0
sun	1	g	P7	1	2	8	biscuit	dress	cloud	photo	photo	4	photo	photo	dress	cloud	biscuit	unrelated	weak		0	0	0	0	6	unrelated answer	0	0	0	0
sun	0	h	P7	1	1	4	steeple	holiday	cloud	photo	steeple	1	holiday	holiday	holiday	cloud	photo	unrelated	strong	SemEp	1	0	1	0	7	related answer	0	0	0	0
vegetable	0	e	P7	1	2	7	broth	soup	juice	rain	juice	3	broth	broth	soup	broth	rain	related	strong	Sem	1	1	0	0	7	related answer	0	0	0	1
vegetable	1	f	P7	1	1	3	soup	juice	broth	cliff	soup	1	soup	soup	juice	broth	cliff	related	weak		0	0	0	0	7	related answer	0	0	0	0
violin	1	a	P7	1	2	5	trumpet	conductor	orchestra	bus	orchestra	3	orchestra	orchestra	conductor	trumpet	bus	related	weak		0	0	0	0	7	related answer	0	0	0	0
violin	0	b	P7	1	1	1	army	orchestra	trumpet	bus	army	1	orchestra	orchestra	orchestra	trumpet	bus	unrelated	weak	SemEp	1	0	1	0	7	related answer	0	0	0	0
war	0	a	P7	1	2	5	army	navy	soldier	cake	army	1	navy	navy	navy	soldier	cake	related	weak	SemEp	1	0	1	0	7	related answer	0	0	0	0
war	0	b	P7	1	1	1	army	conductor	soldier	basket	conductor	2	army	army	army	soldier	basket	unrelated	weak	SemEp	1	0	1	0	6	related answer	0	0	0	0
water	0	c	P7	1	2	6	tap	glass	turkey	cow	turkey	3	tap	tap	glass	tap	cow	unrelated	weak	Sem	1	1	0	0	7	related answer	0	0	0	1
water	1	d	P7	1	1	2	tap	sea	glass	donkey	glass	3	glass	glass	sea	tap	donkey	related	weak		0	0	0	0	7	related answer	0	0	0	0
wedding	0	g	P7	1	2	8	biscuit	guest	bride	dress	dress	4	bride	bride	guest	bride	biscuit	related	strong	Sem	1	1	0	0	7	related answer	1	1	0	0
wedding	0	h	P7	1	1	4	dress	guest	bride	grass	guest	2	bride	bride	dress	bride	grass	related	weak	Sem	1	1	0	0	7	related answer	0	0	0	0
wine	0	c	P7	1	2	6	donkey	bottle	beer	wing	wing	4	bottle	bottle	bottle	beer	donkey	unrelated	weak	SemEp	1	0	1	0	7	related answer	0	0	0	0
wine	0	d	P7	1	1	2	glass	bottle	beer	cow	bottle	2	glass	glass	glass	beer	cow	related	weak	SemEp	1	0	1	0	7	related answer	0	0	0	0
apple	0	e	C25	2	2	8	seed	tree	orange	soup	seed	1	tree	tree	tree	orange	soup	related	weak	SemEp	1	0	1	0	6	related answer	0	0	1	1
apple	1	f	C25	2	1	4	tree	seed	orange	cliff	tree	1	tree	tree	seed	orange	cliff	related	strong		0	0	0	0	6	related answer	0	0	0	0
baton	0	a	C25	2	2	6	relay	orchestra	conductor	basket	conductor	3	orchestra	orchestra	orchestra	relay	basket	related	weak	SemEp	1	0	1	0	6	related answer	0	0	0	0
baton	1	b	C25	2	1	2	children	conductor	relay	navy	navy	4	navy	navy	conductor	relay	children	unrelated	weak		0	0	0	0	4	unrelated answer	0	0	0	0
beach	1	c	C25	2	2	7	cow	sea	sand	angel	cow	1	cow	cow	sea	sand	angel	unrelated	strong		0	0	0	0	6	unrelated answer	0	0	0	1
beach	1	d	C25	2	1	3	cow	donkey	sand	sea	sea	4	sea	sea	donkey	sand	cow	related	strong		0	0	0	0	6	related answer	0	0	0	0
bench	1	e	C25	2	2	8	juice	picnic	chair	gun	gun	4	gun	gun	picnic	chair	juice	unrelated	weak		0	0	0	0	4	unrelated answer	0	0	0	0
bench	1	f	C25	2	1	4	seed	picnic	chair	cliff	cliff	4	cliff	cliff	picnic	chair	seed	unrelated	strong		0	0	0	0	6	unrelated answer	0	0	0	0
bicycle	1	a	C25	2	2	6	children	bus	car	basket	basket	4	basket	basket	bus	car	children	related	strong		0	0	0	0	6	related answer	0	0	0	1
bicycle	1	b	C25	2	1	2	basket	children	car	cake	children	2	children	children	basket	car	cake	unrelated	strong		0	0	0	0	6	unrelated answer	0	0	0	0
bullet	1	e	C25	2	2	8	gun	rain	pistol	picnic	rain	2	rain	rain	gun	pistol	picnic	unrelated	strong		0	0	0	0	6	unrelated answer	0	1	0	0
bullet	0	f	C25	2	1	4	gun	juice	pistol	seed	juice	2	pistol	pistol	gun	pistol	seed	unrelated	weak	Sem	1	1	0	0	4	related answer	0	0	0	0
camera	0	g	C25	2	2	5	biscuit	photo	picture	guest	biscuit	1	picture	picture	photo	picture	guest	unrelated	strong	Sem	1	1	0	0	5	related answer	0	0	0	0
camera	1	h	C25	2	1	1	picture	photo	dress	grass	dress	3	dress	dress	photo	picture	grass	unrelated	weak		0	0	0	0	6	unrelated answer	0	0	0	0
chicken	1	c	C25	2	2	7	wing	glass	hen	donkey	glass	2	glass	glass	wing	hen	donkey	unrelated	weak		0	0	0	0	4	unrelated answer	0	0	0	1
chicken	1	d	C25	2	1	3	angel	turkey	hen	wing	wing	4	wing	wing	turkey	hen	angel	related	weak		0	0	0	0	6	related answer	0	0	0	0
christmas	1	c	C25	2	2	7	cow	turkey	present	bottle	bottle	4	bottle	bottle	turkey	present	cow	unrelated	weak		0	0	0	0	4	unrelated answer	0	0	0	1
christmas	1	d	C25	2	1	3	angel	turkey	present	sea	turkey	2	turkey	turkey	angel	present	sea	related	weak		0	0	0	0	6	related answer	0	0	0	0
church	1	g	C25	2	2	5	vicar	steeple	holiday	dress	holiday	3	holiday	holiday	steeple	vicar	dress	unrelated	strong		0	0	0	0	6	unrelated answer	0	0	0	0
church	1	h	C25	2	1	1	swing	steeple	vicar	biscuit	biscuit	4	biscuit	biscuit	steeple	vicar	swing	unrelated	weak		0	0	0	0	6	unrelated answer	0	0	0	0
coffee	0	g	C25	2	2	5	cappucino	biscuit	steeple	holiday	steeple	3	holiday	holiday	biscuit	cappucino	holiday	unrelated	weak	Ep	1	0	0	1	5	unrelated answer	0	0	0	0
coffee	1	h	C25	2	1	1	biscuit	photo	cappucino	swing	photo	2	photo	photo	biscuit	cappucino	swing	unrelated	strong		0	0	0	0	4	unrelated answer	0	0	0	0
fairy	1	c	C25	2	2	7	donkey	angel	wand	sea	donkey	1	donkey	donkey	angel	wand	sea	unrelated	strong		0	0	0	0	4	unrelated answer	0	0	0	1
fairy	1	d	C25	2	1	3	angel	wing	wand	donkey	angel	1	angel	angel	wing	wand	donkey	related	strong		0	0	0	0	6	related answer	0	0	0	0
farm	1	c	C25	2	2	7	donkey	sea	yard	angel	sea	2	sea	sea	donkey	yard	angel	unrelated	strong		0	0	0	0	5	unrelated answer	0	0	0	1
farm	1	d	C25	2	1	3	yard	cow	donkey	sea	donkey	3	donkey	donkey	cow	yard	sea	related	strong		0	0	0	0	6	related answer	0	0	0	0
fruit	1	a	C25	2	2	6	basket	cake	loaf	bus	cake	2	cake	cake	basket	loaf	bus	related	strong		0	0	0	0	6	related answer	0	0	0	1
fruit	1	b	C25	2	1	2	loaf	cake	bus	children	bus	3	bus	bus	cake	loaf	children	unrelated	strong		0	0	0	0	5	unrelated answer	0	0	0	0
garden	0	g	C25	2	2	5	grass	swing	pond	guest	grass	1	swing	swing	swing	pond	guest	related	weak	SemEp	1	0	1	0	4	related answer	0	0	1	1
garden	1	h	C25	2	1	1	steeple	grass	pond	swing	swing	4	swing	swing	grass	pond	steeple	related	strong		0	0	0	0	7	related answer	0	0	0	0
hotel	1	g	C25	2	2	5	holiday	guest	bedroom	dress	guest	2	guest	guest	holiday	bedroom	dress	related	strong		0	0	0	0	6	related answer	0	0	0	1
hotel	1	h	C25	2	1	1	bedroom	guest	holiday	steeple	holiday	3	holiday	holiday	guest	bedroom	steeple	related	weak		0	0	0	0	5	related answer	0	0	0	0
lunch	1	e	C25	2	2	8	soup	juice	sandwich	rain	soup	1	soup	soup	juice	sandwich	rain	related	strong		0	0	0	0	5	related answer	0	0	0	0
lunch	1	f	C25	2	1	4	soup	picnic	sandwich	tree	picnic	2	picnic	picnic	soup	sandwich	tree	related	weak		0	0	0	0	4	related answer	0	0	0	0
milk	0	c	C25	2	2	7	cream	cow	angel	sea	angel	3	sea	sea	cow	cream	sea	unrelated	strong	Ep	1	0	0	1	5	unrelated answer	0	0	0	1
milk	1	d	C25	2	1	3	cow	bottle	cream	angel	cow	1	cow	cow	bottle	cream	angel	related	strong		0	0	0	0	6	related answer	0	0	0	0
officers	1	a	C25	2	2	6	army	navy	police	children	navy	2	navy	navy	army	police	children	related	weak		0	0	0	0	6	related answer	0	0	0	0
officers	0	b	C25	2	1	2	cake	navy	police	orchestra	orchestra	4	navy	navy	navy	police	cake	unrelated	weak	SemEp	1	0	1	0	4	related answer	0	0	0	0
party	1	a	C25	2	2	6	basket	cake	balloon	children	children	4	children	children	cake	balloon	basket	related	strong		0	0	0	0	6	related answer	0	0	0	0
party	0	b	C25	2	1	2	balloon	children	basket	bus	basket	3	bus	bus	children	balloon	bus	unrelated	strong	Ep	1	0	0	1	5	unrelated answer	0	0	0	0
pear	1	e	C25	2	2	8	seed	tree	cider	soup	tree	2	tree	tree	seed	cider	soup	related	weak		0	0	0	0	6	related answer	0	0	0	1
pear	1	f	C25	2	1	4	cider	tree	seed	gun	seed	3	seed	seed	tree	cider	gun	related	strong		0	0	0	0	6	related answer	0	0	0	0
playground	0	g	C25	2	2	5	grass	swing	slide	holiday	swing	2	grass	grass	grass	slide	holiday	related	weak	SemEp	1	0	1	0	4	related answer	0	0	1	1
playground	1	h	C25	2	1	1	grass	swing	slide	photo	grass	1	grass	grass	swing	slide	photo	related	strong		0	0	0	0	5	related answer	0	0	0	0
puddle	1	e	C25	2	2	8	drizzle	rain	cliff	picnic	cliff	3	cliff	cliff	rain	drizzle	picnic	unrelated	weak		0	0	0	0	5	unrelated answer	0	0	0	0
puddle	1	f	C25	2	1	4	drizzle	rain	gun	tree	gun	3	gun	gun	rain	drizzle	tree	unrelated	strong		0	0	0	0	6	unrelated answer	0	0	0	0
school	1	a	C25	2	2	6	bus	children	teacher	cake	bus	1	bus	bus	children	teacher	cake	related	strong		0	0	0	0	6	related answer	0	0	0	1
school	1	b	C25	2	1	2	cake	bus	teacher	basket	cake	1	cake	cake	bus	teacher	basket	unrelated	strong		0	0	0	0	7	unrelated answer	0	0	0	0
stone	0	e	C25	2	2	8	juice	cliff	rock	picnic	picnic	4	cliff	cliff	cliff	rock	juice	unrelated	strong	SemEp	1	0	1	0	4	related answer	0	1	0	0
stone	0	f	C25	2	1	4	gun	cliff	rock	rain	rain	4	rock	rock	cliff	rock	gun	unrelated	weak	Sem	1	1	0	0	4	related answer	0	0	0	0
sun	1	g	C25	2	2	5	biscuit	dress	cloud	photo	photo	4	photo	photo	dress	cloud	biscuit	unrelated	weak		0	0	0	0	4	unrelated answer	0	0	0	0
sun	0	h	C25	2	1	1	steeple	holiday	cloud	photo	steeple	1	holiday	holiday	holiday	cloud	photo	unrelated	strong	SemEp	1	0	1	0	5	related answer	0	0	0	0
vegetable	1	e	C25	2	2	8	broth	soup	juice	rain	juice	3	juice	juice	soup	broth	rain	related	strong		0	0	0	0	6	related answer	0	0	0	1
vegetable	1	f	C25	2	1	4	soup	juice	broth	cliff	soup	1	soup	soup	juice	broth	cliff	related	weak		0	0	0	0	6	related answer	0	0	0	0
violin	1	a	C25	2	2	6	trumpet	conductor	orchestra	bus	orchestra	3	orchestra	orchestra	conductor	trumpet	bus	related	weak		0	0	0	0	6	related answer	0	0	0	0
violin	0	b	C25	2	1	2	army	orchestra	trumpet	bus	army	1	orchestra	orchestra	orchestra	trumpet	bus	unrelated	weak	SemEp	1	0	1	0	5	related answer	0	0	0	0
war	0	a	C25	2	2	6	army	navy	soldier	cake	army	1	navy	navy	navy	soldier	cake	related	weak	SemEp	1	0	1	0	6	related answer	0	1	0	0
war	0	b	C25	2	1	2	army	conductor	soldier	basket	conductor	2	soldier	soldier	army	soldier	basket	unrelated	weak	Sem	1	1	0	0	5	related answer	0	0	0	0
water	0	c	C25	2	2	7	tap	glass	turkey	cow	turkey	3	glass	glass	glass	tap	cow	unrelated	weak	SemEp	1	0	1	0	5	related answer	0	0	1	1
water	1	d	C25	2	1	3	tap	sea	glass	donkey	glass	3	glass	glass	sea	tap	donkey	related	weak		0	0	0	0	5	related answer	0	0	0	0
wedding	1	g	C25	2	2	5	biscuit	guest	bride	dress	dress	4	dress	dress	guest	bride	biscuit	related	strong		0	0	0	0	6	related answer	0	0	0	1
wedding	1	h	C25	2	1	1	dress	guest	bride	grass	guest	2	guest	guest	dress	bride	grass	related	weak		0	0	0	0	5	related answer	0	0	0	0
wine	0	c	C25	2	2	7	donkey	bottle	beer	wing	wing	4	bottle	bottle	bottle	beer	donkey	unrelated	weak	SemEp	1	0	1	0	6	related answer	0	0	1	1
wine	1	d	C25	2	1	3	glass	bottle	beer	cow	bottle	2	bottle	bottle	glass	beer	cow	related	weak		0	0	0	0	6	related answer	0	0	0	0
apple	0	f	P10	1	2	5	tree	seed	orange	cliff	tree	1	seed	seed	seed	orange	cliff	related	strong	SemEp	1	0	1	0	0	related answer	0	0	1	1
apple	1	e	P10	1	1	1	seed	tree	orange	soup	seed	1	seed	seed	tree	orange	soup	related	weak		0	0	0	0	0	related answer	0	0	0	0
baton	1	b	P10	1	2	7	children	conductor	relay	navy	navy	4	navy	navy	conductor	relay	children	unrelated	weak		0	0	0	0	0	unrelated answer	0	0	0	1
baton	1	a	P10	1	1	3	relay	orchestra	conductor	basket	conductor	3	conductor	conductor	orchestra	relay	basket	related	weak		0	0	0	0	5	related answer	0	0	0	0
beach	1	d	P10	1	2	8	cow	donkey	sand	sea	sea	4	sea	sea	donkey	sand	cow	related	strong		0	0	0	0	0	related answer	0	0	0	1
beach	1	c	P10	1	1	5	cow	sea	sand	angel	cow	1	cow	cow	sea	sand	angel	unrelated	strong		0	0	0	0	1	unrelated answer	0	0	0	0
bench	1	f	P10	1	2	5	seed	picnic	chair	cliff	cliff	4	cliff	cliff	picnic	chair	seed	unrelated	strong		0	0	0	0	0	unrelated answer	0	1	0	0
bench	0	e	P10	1	1	1	juice	picnic	chair	gun	gun	4	picnic	picnic	picnic	chair	juice	unrelated	weak	SemEp	1	0	1	0	0	related answer	0	0	0	0
bicycle	0	b	P10	1	2	7	basket	children	car	cake	children	2	basket	basket	basket	car	cake	unrelated	strong	SemEp	1	0	1	0	0	related answer	0	0	1	1
bicycle	1	a	P10	1	1	3	children	bus	car	basket	basket	4	basket	basket	bus	car	children	related	strong		0	0	0	0	2	related answer	0	0	0	0
bullet	1	f	P10	1	2	5	gun	juice	pistol	seed	juice	2	juice	juice	gun	pistol	seed	unrelated	weak		0	0	0	0	0	unrelated answer	0	0	0	0
bullet	0	e	P10	1	1	1	gun	rain	pistol	picnic	rain	2	picnic	picnic	gun	pistol	picnic	unrelated	strong	Ep	1	0	0	1	0	unrelated answer	0	0	0	0
camera	0	h	P10	1	2	6	picture	photo	dress	grass	dress	3	grass	grass	photo	picture	grass	unrelated	weak	Ep	1	0	0	1	0	unrelated answer	0	0	0	0
camera	1	g	P10	1	1	2	biscuit	photo	picture	guest	biscuit	1	biscuit	biscuit	photo	picture	guest	unrelated	strong		0	0	0	0	0	unrelated answer	0	0	0	0
chicken	1	d	P10	1	2	8	angel	turkey	hen	wing	wing	4	wing	wing	turkey	hen	angel	related	weak		0	0	0	0	0	related answer	0	1	0	0
chicken	0	c	P10	1	1	5	wing	glass	hen	donkey	glass	2	hen	hen	wing	hen	donkey	unrelated	weak	Sem	1	1	0	0	0	related answer	0	0	0	0
christmas	0	d	P10	1	2	8	angel	turkey	present	sea	turkey	2	present	present	angel	present	sea	related	weak	Sem	1	1	0	0	0	related answer	1	1	0	0
christmas	0	c	P10	1	1	5	cow	turkey	present	bottle	bottle	4	present	present	turkey	present	cow	unrelated	weak	Sem	1	1	0	0	0	related answer	0	0	0	0
church	1	h	P10	1	2	6	swing	steeple	vicar	biscuit	biscuit	4	biscuit	biscuit	steeple	vicar	swing	unrelated	weak		0	0	0	0	0	unrelated answer	0	0	0	0
church	1	g	P10	1	1	2	vicar	steeple	holiday	dress	holiday	3	holiday	holiday	steeple	vicar	dress	unrelated	strong		0	0	0	0	5	unrelated answer	0	0	0	0
coffee	0	h	P10	1	2	6	biscuit	photo	cappucino	swing	photo	2	biscuit	biscuit	biscuit	cappucino	swing	unrelated	strong	SemEp	1	0	1	0	0	related answer	0	1	0	0
coffee	0	g	P10	1	1	2	cappucino	biscuit	steeple	holiday	steeple	3	cappucino	cappucino	biscuit	cappucino	holiday	unrelated	weak	Sem	1	1	0	0	0	related answer	0	0	0	0
fairy	0	d	P10	1	2	8	angel	wing	wand	donkey	angel	1	donkey	donkey	wing	wand	donkey	related	strong	Ep	1	0	0	1	0	unrelated answer	0	0	0	0
fairy	0	c	P10	1	1	5	donkey	angel	wand	sea	donkey	1	sea	sea	angel	wand	sea	unrelated	strong	Ep	1	0	0	1	0	unrelated answer	0	0	0	0
farm	0	d	P10	1	2	8	yard	cow	donkey	sea	donkey	3	cow	cow	cow	yard	sea	related	strong	SemEp	1	0	1	0	0	related answer	0	0	0	0
farm	0	c	P10	1	1	5	donkey	sea	yard	angel	sea	2	angel	angel	donkey	yard	angel	unrelated	strong	Ep	1	0	0	1	0	unrelated answer	0	0	0	0
fruit	0	b	P10	1	2	7	loaf	cake	bus	children	bus	3	children	children	cake	loaf	children	unrelated	strong	Ep	1	0	0	1	0	unrelated answer	0	0	0	1
fruit	1	a	P10	1	1	3	basket	cake	loaf	bus	cake	2	cake	cake	basket	loaf	bus	related	strong		0	0	0	0	4	related answer	0	0	0	0
garden	1	h	P10	1	2	6	steeple	grass	pond	swing	swing	4	swing	swing	grass	pond	steeple	related	strong		0	0	0	0	0	related answer	0	0	0	0
garden	0	g	P10	1	1	2	grass	swing	pond	guest	grass	1	swing	swing	swing	pond	guest	related	weak	SemEp	1	0	1	0	1	related answer	0	0	0	0
hotel	1	h	P10	1	2	6	bedroom	guest	holiday	steeple	holiday	3	holiday	holiday	guest	bedroom	steeple	related	weak		0	0	0	0	3	related answer	0	0	0	1
hotel	1	g	P10	1	1	2	holiday	guest	bedroom	dress	guest	2	guest	guest	holiday	bedroom	dress	related	strong		0	0	0	0	0	related answer	0	0	0	0
lunch	0	f	P10	1	2	5	soup	picnic	sandwich	tree	picnic	2	sandwich	sandwich	soup	sandwich	tree	related	weak	Sem	1	1	0	0	0	related answer	1	1	0	0
lunch	0	e	P10	1	1	1	soup	juice	sandwich	rain	soup	1	sandwich	sandwich	juice	sandwich	rain	related	strong	Sem	1	1	0	0	3	related answer	0	0	0	0
milk	1	d	P10	1	2	8	cow	bottle	cream	angel	cow	1	cow	cow	bottle	cream	angel	related	strong		0	0	0	0	0	related answer	0	0	0	1
milk	1	c	P10	1	1	5	cream	cow	angel	sea	angel	3	angel	angel	cow	cream	sea	unrelated	strong		0	0	0	0	0	unrelated answer	0	0	0	0
officers	0	b	P10	1	2	7	cake	navy	police	orchestra	orchestra	4	cake	cake	navy	police	cake	unrelated	weak	Ep	1	0	0	1	0	unrelated answer	0	0	0	1
officers	1	a	P10	1	1	3	army	navy	police	children	navy	2	navy	navy	army	police	children	related	weak		0	0	0	0	5	related answer	0	0	0	0
party	0	b	P10	1	2	7	balloon	children	basket	bus	basket	3	children	children	children	balloon	bus	unrelated	strong	SemEp	1	0	1	0	0	related answer	0	0	1	1
party	1	a	P10	1	1	3	basket	cake	balloon	children	children	4	children	children	cake	balloon	basket	related	strong		0	0	0	0	3	related answer	0	0	0	0
pear	0	f	P10	1	2	5	cider	tree	seed	gun	seed	3	tree	tree	tree	cider	gun	related	strong	SemEp	1	0	1	0	1	related answer	0	1	0	0
pear	0	e	P10	1	1	1	seed	tree	cider	soup	tree	2	cider	cider	seed	cider	soup	related	weak	Sem	1	1	0	0	2	related answer	0	0	0	0
playground	0	h	P10	1	2	6	grass	swing	slide	photo	grass	1	photo	photo	swing	slide	photo	related	strong	Ep	1	0	0	1	0	unrelated answer	0	0	0	1
playground	1	g	P10	1	1	2	grass	swing	slide	holiday	swing	2	swing	swing	grass	slide	holiday	related	weak		0	0	0	0	0	related answer	0	0	0	0
puddle	0	f	P10	1	2	5	drizzle	rain	gun	tree	gun	3	rain	rain	rain	drizzle	tree	unrelated	strong	SemEp	1	0	1	0	0	related answer	0	0	0	0
puddle	1	e	P10	1	1	1	drizzle	rain	cliff	picnic	cliff	3	cliff	cliff	rain	drizzle	picnic	unrelated	weak		0	0	0	0	0	unrelated answer	0	0	0	0
school	1	b	P10	1	2	7	cake	bus	teacher	basket	cake	1	cake	cake	bus	teacher	basket	unrelated	strong		0	0	0	0	0	unrelated answer	0	0	0	1
school	1	a	P10	1	1	3	bus	children	teacher	cake	bus	1	bus	bus	children	teacher	cake	related	strong		0	0	0	0	3	related answer	0	0	0	0
stone	0	f	P10	1	2	5	gun	cliff	rock	rain	rain	4	rock	rock	cliff	rock	gun	unrelated	weak	Sem	1	1	0	0	0	related answer	0	0	0	0
stone	1	e	P10	1	1	1	juice	cliff	rock	picnic	picnic	4	picnic	picnic	cliff	rock	juice	unrelated	strong		0	0	0	0	1	unrelated answer	0	0	0	0
sun	1	h	P10	1	2	6	steeple	holiday	cloud	photo	steeple	1	steeple	steeple	holiday	cloud	photo	unrelated	strong		0	0	0	0	0	unrelated answer	0	1	0	0
sun	0	g	P10	1	1	2	biscuit	dress	cloud	photo	photo	4	cloud	cloud	dress	cloud	biscuit	unrelated	weak	Sem	1	1	0	0	0	related answer	0	0	0	0
vegetable	1	f	P10	1	2	5	soup	juice	broth	cliff	soup	1	soup	soup	juice	broth	cliff	related	weak		0	0	0	0	0	related answer	0	0	0	1
vegetable	1	e	P10	1	1	1	broth	soup	juice	rain	juice	3	juice	juice	soup	broth	rain	related	strong		0	0	0	0	5	related answer	0	0	0	0
violin	0	b	P10	1	2	7	army	orchestra	trumpet	bus	army	1	bus	bus	orchestra	trumpet	bus	unrelated	weak	Ep	1	0	0	1	0	unrelated answer	0	0	0	1
violin	1	a	P10	1	1	3	trumpet	conductor	orchestra	bus	orchestra	3	orchestra	orchestra	conductor	trumpet	bus	related	weak		0	0	0	0	4	related answer	0	0	0	0
war	0	b	P10	1	2	7	army	conductor	soldier	basket	conductor	2	basket	basket	army	soldier	basket	unrelated	weak	Ep	1	0	0	1	0	unrelated answer	0	0	0	1
war	1	a	P10	1	1	3	army	navy	soldier	cake	army	1	army	army	navy	soldier	cake	related	weak		0	0	0	0	0	related answer	0	0	0	0
water	1	d	P10	1	2	8	tap	sea	glass	donkey	glass	3	glass	glass	sea	tap	donkey	related	weak		0	0	0	0	0	related answer	0	0	0	0
water	0	c	P10	1	1	5	tap	glass	turkey	cow	turkey	3	cow	cow	glass	tap	cow	unrelated	weak	Ep	1	0	0	1	0	unrelated answer	0	0	0	0
wedding	0	h	P10	1	2	6	dress	guest	bride	grass	guest	2	bride	bride	dress	bride	grass	related	weak	Sem	1	1	0	0	0	related answer	0	0	0	1
wedding	1	g	P10	1	1	2	biscuit	guest	bride	dress	dress	4	dress	dress	guest	bride	biscuit	related	strong		0	0	0	0	2	related answer	0	0	0	0
wine	0	d	P10	1	2	8	glass	bottle	beer	cow	bottle	2	glass	glass	glass	beer	cow	related	weak	SemEp	1	0	1	0	0	related answer	0	0	0	0
wine	1	c	P10	1	1	5	donkey	bottle	beer	wing	wing	4	wing	wing	bottle	beer	donkey	unrelated	weak		0	0	0	0	0	unrelated answer	0	0	0	0

## Sheet: DescriptivesExperiment1
Group (1=patients; 2 = controls)	1
	Column Labels
	Sum of Accuracy		Count of Probe		Total Sum of Accuracy	Total Count of Probe
Row Labels	related	unrelated	related	unrelated				%Correct	%Related	%Unrelated
P8	25	23	32	32	48	64		75	78.125	71.875
P5	28	15	32	32	43	64		67.1875	87.5	46.875
P1	14	2	32	32	16	64		25	43.75	6.25
P2	18	4	32	32	22	64		34.375	56.25	12.5
P4	17	8	32	32	25	64		39.0625	53.125	25
P6	22	7	32	32	29	64		45.3125	68.75	21.875
P3	13	0	32	32	13	64		20.3125	40.625	0
P9	23	23	32	32	46	64		71.875	71.875	71.875
P7	15	2	32	32	17	64		26.5625	46.875	6.25
P10	20	13	32	32	33	64		51.5625	62.5	40.625
								45.625	60.9375	30.3125
								20.1422	15.538	26.5186
Group (1=patients; 2 = controls)	2
	Column Labels
	Sum of Accuracy		Count of Probe		Total Sum of Accuracy	Total Count of Probe
Row Labels	related	unrelated	related	unrelated				%Correct	%Related	%Unrelated
C16	31	32	32	32	63	64		98.4375	96.875	100
C17	23	18	32	32	41	64		64.0625	71.875	56.25
C18	27	27	32	32	54	64		84.375	84.375	84.375
C4	29	29	32	32	58	64		90.625	90.625	90.625
C19	23	17	32	32	40	64		62.5	71.875	53.125
C20	29	27	32	32	56	64		87.5	90.625	84.375
C21	31	31	32	32	62	64		96.875	96.875	96.875
C22	25	21	32	32	46	64		71.875	78.125	65.625
C23	32	32	32	32	64	64		100	100	100
C9	31	24	32	32	55	64		85.9375	96.875	75
C12	31	32	32	32	63	64		98.4375	96.875	100
C24	26	22	32	32	48	64		75	81.25	68.75
C25	27	19	32	32	46	64		71.875	84.375	59.375
Group (1=patients; 2 = controls)	1							83.6538	87.7404	79.5673
								13.3289	9.83767	17.5675
	Column Labels
	strong		weak		Total Sum of Accuracy	Total Count of Probe
Row Labels	Sum of Accuracy	Count of Probe	Sum of Accuracy	Count of Probe				%Episodic Strong	%Episodic weak
P8	26	32	22	32	48	64		81.25	68.75
P5	20	32	23	32	43	64		62.5	71.875
P1	10	32	6	32	16	64		31.25	18.75
P2	10	32	12	32	22	64		31.25	37.5
P4	12	32	13	32	25	64		37.5	40.625
P6	16	32	13	32	29	64		50	40.625
P3	5	32	8	32	13	64		15.625	25
P9	28	32	18	32	46	64		87.5	56.25
P7	6	32	11	32	17	64		18.75	34.375
P10	18	32	15	32	33	64		56.25	46.875
								47.1875	44.0625
Group (1=patients; 2 = controls)	2							24.7579	17.3337
	Column Labels
	strong		weak		Total Sum of Accuracy	Total Count of Probe
Row Labels	Sum of Accuracy	Count of Probe	Sum of Accuracy	Count of Probe				%Episodic Strong	%Episodic weak
C17	24	32	17	32	41	64		75	53.125
C18	28	32	26	32	54	64		87.5	81.25
C4	30	32	28	32	58	64		93.75	87.5
C19	22	32	18	32	40	64		68.75	56.25
C20	31	32	25	32	56	64		96.875	78.125
C21	32	32	30	32	62	64		100	93.75
C22	24	32	22	32	46	64		75	68.75
C23	32	32	32	32	64	64		100	100
C9	28	32	27	32	55	64		87.5	84.375
C12	32	32	31	32	63	64		100	96.875
C24	27	32	21	32	48	64		84.375	65.625
C25	27	32	19	32	46	64		84.375	59.375
C16	32	32	31	32	63	64		100	96.875
Group (1=patients; 2 = controls)	1							88.7019	78.6058
								10.8657	16.4791
	Column Labels
	related				unrelated					Related				Unrelated
Row Labels	Sum of Sem count	Sum of Semep count	Sum of Ep count	Sum of TotalError	Sum of Sem count	Sum of Semep count	Sum of Ep count	Sum of TotalError		%Sem	%Semep	%Ep		%Sem	%Semep	%Ep		%Sem	%Semep	%Ep
P1	8	8	2	18	13	15	2	30		44.4444	44.4444	11.1111		43.3333	50	6.66667		43.75	47.9167	8.33333
P2	9	5	0	14	8	19	1	28		64.2857	35.7143	0		28.5714	67.8571	3.57143		40.4762	57.1429	2.38095
P3	15	3	1	19	17	15	0	32		78.9474	15.7895	5.26316		53.125	46.875	0		62.7451	35.2941	1.96078
P4	6	9	0	15	5	16	3	24		40	60	0		20.8333	66.6667	12.5		28.2051	64.1026	7.69231
P5	0	4	0	4	1	7	9	17		0	100	0		5.88235	41.1765	52.9412		4.7619	52.381	42.8571
P6	1	9	0	10	0	17	8	25		10	90	0		0	68	32		2.85714	74.2857	22.8571
P7	11	5	1	17	17	13	0	30		64.7059	29.4118	5.88235		56.6667	43.3333	0		59.5745	38.2979	2.12766
P8	2	5	0	7	2	4	3	9		28.5714	71.4286	0		22.2222	44.4444	33.3333		25	56.25	18.75
P9	0	9	0	9	2	2	5	9		0	100	0		22.2222	22.2222	55.5556		11.1111	61.1111	27.7778
P10	5	5	2	12	5	5	9	19		41.6667	41.6667	16.6667		26.3158	26.3158	47.3684		32.2581	32.2581	35.4839
										37.2622	58.8455	3.89233		27.9172	47.6891	24.3937		31.0739	51.904	17.0221
Group (1=patients; 2 = controls)	2									27.6792	30.323	5.88817		18.507	16.2026	22.4376		21.0765	13.5152	14.8571
	Column Labels
	related				unrelated					Related				Unrelated
Row Labels	Sum of Sem count	Sum of Semep count	Sum of Ep count	Sum of TotalError	Sum of Sem count	Sum of Semep count	Sum of Ep count	Sum of TotalError	Total error	%Sem	%Semep	%Ep		%Sem	%Semep	%Ep		%Sem	%Semep	%Ep
C4	0	3	0	3	0	1	2	3	6	0	100	0		0	33.3333	66.6667		0	66.6667	33.3333
C9	0	1	0	1	0	5	3	8	9	0	100	0		0	62.5	37.5		0	66.6667	33.3333
C12	0	1	0	1	0	0	0	0	1	0	100	0		0	0	0		0	100	0
C16	0	1	0	1	0	0	0	0	1	0	100	0		0	0	0		0	100	0
C17	3	3	3	9	0	8	6	14	23	33.3333	33.3333	33.3333		0	57.1429	42.8571		13.0435	47.8261	39.1304
C18	1	3	1	5	0	1	4	5	10	20	60	20		0	20	80		10	40	50
C19	2	7	0	9	2	9	4	15	24	22.2222	77.7778	0		13.3333	60	26.6667		16.6667	66.6667	16.6667
C20	0	3	0	3	1	4	0	5	8	0	100	0		20	0	0		12.5	87.5	0
C21	0	1	0	1	0	1	0	1	2	0	100	0		0	100	0		0	100	0
C22	0	4	3	7	0	4	7	11	18	0	57.1429	42.8571		0	0	0		0	44.4444	55.5556
C23	0	0	0	0	0	0	0	0	0	0	0	0		0	0	0		0	0	0
C24	2	4	0	6	1	7	2	10	16	33.3333	66.6667	0		10	70	20		18.75	68.75	12.5
C25	0	5	0	5	4	6	3	13	18	0	100	0		30.7692	0	0		22.2222	61.1111	16.6667
										8.37607	76.5324	7.39927		5.7002	30.9982	21.0531		7.16787	65.3563	19.7835
Group (1=patients; 2 = controls)	1									13.5523	32.0503	14.8215		10.0088	34.9895	28.0424		8.57142	28.5549	20.338
Row Labels	Sum of Perseverations	Sum of Possible Perseverations	Sum of Interferences	Sum of Possible interferences		% Perseverations	%Interferences
P1	4	16	3	7		25	42.8571
P2	6	13	4	8		46.1538	50
P3	11	20	3	6		55	50
P4	4	8	5	10		50	50
P5	0	2	7	19		0	36.8421
P6	1	3	9	13		33.3333	69.2308
P7	13	16	3	8		81.25	37.5
P8	0	2	3	17		0	17.6471
P9	0	2	6	18		0	33.3333
P10	2	7	3	15		28.5714	20
						31.9309	40.741
Group (1=patients; 2 = controls)	2					27.1076	15.3385
Row Labels	Sum of Perseverations	Sum of Possible Perseverations	Sum of Interferences	Sum of Possible interferences		% Perseverations	%Interferences
C4	0	0	2	18		0	11.1111
C9	0	0	1	20		0	5
C12	0	0	1	19		0	5.26316
C16	0	0	1	21		0	4.7619
C17	1	2	5	15		50	33.3333
C18	0	2	2	17		0	11.7647
C19	0	5	6	15		0	40
C20	0	1	3	18		0	16.6667
C21	0	0	2	19		0	10.5263
C22	0	0	5	18		0	27.7778
C23	0	0	0	19		0	0
C24	0	3	4	14		0	28.5714
C25	0	3	5	18		0	27.7778
						3.84615	17.1196
						13.8675	12.8661
Group (1=patients; 2 = controls)	1
Average of Confidence	Column Labels												Related		Unrelated
	Incorrect				Incorrect Total	Correct				Correct Total			Strong	Weak	Strong	Weak
	related answer		unrelated answer			related answer		unrelated answer				Correct	4.71875	4.84848	4.05455	3.80952
Row Labels	strong	weak	strong	weak		strong	weak	strong	weak			Incorrect	5.15068	4.87179	2.52174	2.34783
P8	3.4	3.5	5	1	3.25	6.84615	6.25	6.38462	6.7	6.54167
P5	1.57143	2	1.8	1.75	1.7619	3.14286	2.85714	1.66667	1.55556	2.51163
P1	5	5		5	5	5	5	5		5
P2	7	7	7		7	7	7	7	7	7
P4	5	5.11765	3	3	4.89744	5.75	5.66667	4	4	5.16
P6	3	3	3	3	3	3	3	3	3	3
P3	5.92308	6.04167	4		5.94118	5.8	5.875			5.84615
P9	3	4.08333	3.66667	3.5	3.88889	4.6	5	4.15385	4.4	4.5
P7	7	6.80952	7		6.91489	7	7	7	6	6.94118
P10	0.5	0.25	0	0	0.225806	1.9	1.7	0.875	0	1.30303
Grand Total	5.15068	4.87179	2.52174	2.34783	4.66667	4.71875	4.84848	4.05455	3.80952	4.50685
Group (1=patients; 2 = controls)	2
Average of Confidence	Column Labels												Related		Unrelated
	Incorrect				Incorrect Total	Correct				Correct Total			Strong	Weak	Strong	Weak
	related answer		unrelated answer			related answer		unrelated answer				Correct	6.68878	6.42012	6.52023	6.1962
Row Labels	strong	weak	strong	weak		strong	weak	strong	weak			Incorrect	5.82759	5.3913	5.33333	5.4
C17	4.75	4.6	5.25	5	4.82609	6.28571	6.11111	5.6	5.75	5.97561
C18	5	3.75	4	2.5	3.7	5.8125	4.36364	5.25	4.6	5.05556
C4	7	7	5	6	6.5	7	6.92857	6.86667	6.64286	6.86207
C19	5.22222	4.90909	6	5	5.08333	5.75	5.36364	5.2	5	5.375
C20	7	5.71429			5.875	7	5.69231	6.53333	5.25	6.19643
C21		7			7	7	6.8	6.9375	6.93333	6.91935
C22	7	6.75	7	6.5	6.77778	7	6.91667	6.81818	6.9	6.91304
C23						7	7	6.9375	6.75	6.92188
C9	7	7	7	6.5	6.88889	7	6.9375	6.92308	6.81818	6.92727
C12		5			5	7	6.73333	7	6.625	6.84127
C24	7	5.72727	3.5		5.6875	7	7	7	6.3	6.85417
C25	4.66667	4.91667	5	5	4.88889	5.9375	5.54545	5.54545	4.625	5.52174
C16		7			7	7	7	7	6.9375	6.98413
Grand Total	5.82759	5.3913	5.33333	5.4	5.47794	6.68878	6.42012	6.52023	6.1962	6.46983

## Sheet: Experiment2
Probe	Accuracy	List	Subject	group (1=patients; 2=controls)	paired list order	overall list order	choice1	choice2	choice3	choice4	Target	correct	test.RESP	Response Choice	Error Type: Epstrong/weak	Error type: Epweak	Error type: Epstrong	EpisodicStrength	confidence.RESP	perseveration	Possible Perseverations	Interference	Possible interference	test.RT	test.RTTime	confidence.RT	confidence.RTTime	SessionDate	SessionTime			interference	interference_available
apple	1	F	P8	1	2	8	rectangle	poet	vicar	minister	rectangle	1	1	rectangle	poet	vicar	minister	weak	6	0	0	0	1	6241	169486	3309	173222	03-24-2015	0.492662			poet	YES
apple	1	E	P8	1	1	4	poet	rectangle	vicar	court	poet	1	1	poet	rectangle	vicar	court	weak	5	0	0	0	0	11145	97985	2299	100719	03-24-2015	0.47412			rectangle	YES
baton	0	B	P8	1	2	5	mineral	shirt	tiger	bottle	bottle	4	2	shirt	shirt	tiger	mineral	weak	3	0	0	1	1	39300	165845	2975	169255	03-24-2015	0.479456			shirt	YES
baton	1	A	P8	1	1	1	tiger	rose	shirt	sponge	shirt	3	3	shirt	rose	tiger	sponge	weak	3	0	0	0	0	40482	184027	4108	188575	03-24-2015	0.460347			bottle	N
beach	1	D	P8	1	2	7	pencil	number	graph	college	college	4	4	college	number	graph	pencil	strong	6	0	0	0	1	10496	97688	2708	100828	03-24-2015	0.488669			pencil	YES
beach	1	C	P8	1	1	3	pencil	college	graph	wheel	pencil	1	1	pencil	college	graph	wheel	strong	4	0	0	0	0	20813	107268	3608	111318	03-24-2015	0.469167			college	YES
bench	0	F	P8	1	2	8	poet	birth	rock	minister	minister	4	1	poet	birth	rock	poet	strong	2	0	0	0	0	12733	247345	2398	250178	03-24-2015	0.492662			kite	NO
bench	1	E	P8	1	1	4	star	birth	rock	kite	kite	4	4	kite	birth	rock	star	weak	3	0	0	0	0	34982	238522	2902	241850	03-24-2015	0.47412			minister	NO
bicycle	1	B	P8	1	2	5	sponge	mineral	present	storm	mineral	2	2	mineral	sponge	present	storm	strong	5	0	0	0	1	24190	88374	4843	93657	03-24-2015	0.479456			sponge	YES
bicycle	1	A	P8	1	1	1	mineral	duck	present	sponge	sponge	4	4	sponge	duck	present	mineral	strong	3	0	0	0	0	44794	111858	6065	118362	03-24-2015	0.460347			mineral	YES
bullet	0	F	P8	1	2	8	kite	star	pond	poet	star	2	1	kite	kite	pond	poet	strong	1	1	1	0	0	22731	160277	2114	162820	03-24-2015	0.492662			queen	NO
bullet	0	E	P8	1	1	4	kite	queen	pond	birth	queen	2	1	kite	kite	pond	birth	strong	3	0	0	0	0	19854	83518	2455	86404	03-24-2015	0.47412			star	NO
camera	0	H	P8	1	2	6	cider	horse	turtle	island	turtle	3	4	island	horse	cider	island	weak	3	0	0	0	0	25418	90514	2672	93618	03-24-2015	0.484537			river	NO
camera	1	G	P8	1	1	2	river	horse	cider	rubber	river	1	1	river	horse	cider	rubber	strong	6	0	0	0	0	4999	57196	2709	60336	03-24-2015	0.465463			turtle	NO
chicken	1	D	P8	1	2	7	wheel	volcano	teacher	mail	mail	4	4	mail	volcano	teacher	wheel	weak	3	0	0	0	0	21197	52662	2744	55831	03-24-2015	0.488669			poster	NO
chicken	1	C	P8	1	1	3	mail	poster	teacher	number	poster	2	2	poster	mail	teacher	number	weak	4	0	0	0	0	32171	55480	6609	62519	03-24-2015	0.469167			mail	YES
christmas	1	D	P8	1	2	7	wheel	volcano	car	college	volcano	2	2	volcano	wheel	car	college	weak	4	0	0	0	0	13796	28250	2364	31038	03-24-2015	0.488669			rabbit	NO
christmas	1	C	P8	1	1	3	pencil	volcano	car	rabbit	rabbit	4	4	rabbit	volcano	car	pencil	weak	5	0	0	0	0	12566	19600	2849	22883	03-24-2015	0.469167			volcano	YES
church	1	H	P8	1	2	6	screw	ear	orange	river	river	4	4	river	ear	orange	screw	weak	4	0	0	0	0	17351	60708	3522	64658	03-24-2015	0.484537			skull	NO
church	1	G	P8	1	1	2	orange	ear	skull	turtle	skull	3	3	skull	ear	orange	turtle	strong	7	0	0	0	0	5292	48583	2735	51757	03-24-2015	0.465463			river	NO
coffee	0	H	P8	1	2	6	river	horse	nurse	screw	horse	2	4	screw	river	nurse	screw	strong	2	0	0	0	0	20793	162219	2345	164992	03-24-2015	0.484537			ear	NO
coffee	1	G	P8	1	1	2	nurse	river	ear	skull	ear	3	3	ear	river	nurse	skull	weak	4	0	0	0	0	14930	128318	2939	131700	03-24-2015	0.465463			horse	NO
fairy	0	D	P8	1	2	7	wheel	mail	trumpet	number	wheel	1	4	number	mail	trumpet	number	strong	3	0	0	1	1	27598	83860	2462	86763	03-24-2015	0.488669			number	YES
fairy	1	C	P8	1	1	3	number	wheel	trumpet	college	number	1	1	number	wheel	trumpet	college	strong	3	0	0	0	0	19726	82670	2918	86014	03-24-2015	0.469167			wheel	YES
farm	0	D	P8	1	2	7	kiss	pencil	number	college	number	3	4	college	pencil	kiss	college	strong	4	0	0	1	1	9403	165221	2646	168306	03-24-2015	0.488669			college	YES
farm	1	C	P8	1	1	3	number	college	kiss	wheel	college	2	2	college	number	kiss	wheel	strong	6	0	0	0	0	9208	215872	2771	219077	03-24-2015	0.469167			number	YES
fruit	0	B	P8	1	2	5	tap	storm	duck	mineral	duck	3	2	storm	storm	tap	mineral	strong	3	0	0	1	1	22400	47651	3296	51372	03-24-2015	0.479456			storm	YES
fruit	1	A	P8	1	1	1	sponge	storm	tap	duck	storm	2	2	storm	sponge	tap	duck	strong	5	0	0	0	0	21666	49279	3204	52924	03-24-2015	0.460347			duck	YES
garden	0	H	P8	1	2	6	ear	island	hair	screw	screw	4	2	island	island	hair	ear	strong	3	0	0	1	1	18881	112935	2061	115431	03-24-2015	0.484537			island	YES
garden	1	G	P8	1	1	2	island	screw	hair	rubber	island	1	1	island	screw	hair	rubber	weak	4	0	0	0	0	22180	82949	2737	86114	03-24-2015	0.465463			screw	YES
hotel	1	H	P8	1	2	6	pliers	rubber	skull	ear	skull	3	3	skull	rubber	pliers	ear	weak	4	0	0	0	1	10537	40259	2225	42925	03-24-2015	0.484537			rubber	YES
hotel	1	G	P8	1	1	2	skull	rubber	pliers	turtle	rubber	2	2	rubber	skull	pliers	turtle	strong	5	0	0	0	0	15880	39938	2499	42865	03-24-2015	0.465463			skull	YES
lunch	1	F	P8	1	2	8	court	birth	slide	rectangle	birth	2	2	birth	court	slide	rectangle	weak	2	0	0	0	0	56787	62510	2900	65837	03-24-2015	0.492662			court	YES
lunch	0	E	P8	1	1	4	court	star	slide	queen	court	1	2	star	star	slide	queen	strong	3	0	0	0	0	19124	26225	3147	29799	03-24-2015	0.47412			birth	NO
milk	1	D	P8	1	2	7	pencil	rabbit	relay	wheel	pencil	1	1	pencil	rabbit	relay	wheel	strong	4	0	0	0	1	15175	151877	3084	155393	03-24-2015	0.488669			wheel	YES
milk	1	C	P8	1	1	3	relay	pencil	wheel	college	wheel	3	3	wheel	pencil	relay	college	strong	4	0	0	0	0	33354	202940	2856	206228	03-24-2015	0.469167			pencil	YES
officers	0	B	P8	1	2	5	storm	bottle	hammer	rose	rose	4	1	storm	bottle	hammer	storm	weak	2	0	1	0	0	23597	238469	2402	241319	03-24-2015	0.479456			bottle	YES
officers	0	A	P8	1	1	1	fur	bottle	hammer	mineral	bottle	2	3	hammer	fur	hammer	mineral	weak	3	0	0	0	0	18973	237076	3261	240764	03-24-2015	0.460347			rose	N
party	0	B	P8	1	2	5	cat	mineral	sponge	duck	sponge	3	2	mineral	mineral	cat	duck	strong	4	0	0	0	0	13569	21375	3006	24814	03-24-2015	0.479456			mineral	YES
party	0	A	P8	1	1	1	sponge	storm	cat	mineral	mineral	4	1	sponge	storm	cat	sponge	strong	4	0	0	0	0	11313	18991	7661	27170	03-24-2015	0.460347			sponge	YES
pear	0	F	P8	1	2	8	bride	rectangle	poet	kite	poet	3	4	kite	rectangle	bride	kite	weak	2	0	0	0	1	34080	207736	2647	210808	03-24-2015	0.492662			rectangle	YES
pear	1	E	P8	1	1	4	poet	rectangle	bride	court	rectangle	2	2	rectangle	poet	bride	court	weak	4	0	0	0	0	14942	116085	3041	119557	03-24-2015	0.47412			poet	YES
playground	0	H	P8	1	2	6	island	screw	pistol	horse	island	1	2	screw	screw	pistol	horse	strong	3	0	0	1	1	13325	129185	2179	131808	03-24-2015	0.484537			screw	YES
playground	1	G	P8	1	1	2	island	screw	pistol	skull	screw	2	2	screw	island	pistol	skull	weak	5	0	0	0	0	10517	97069	4316	101813	03-24-2015	0.465463			island	YES
puddle	0	F	P8	1	2	8	picture	queen	kite	rectangle	kite	3	2	queen	queen	picture	rectangle	strong	2	0	0	0	0	20524	231760	1977	234167	03-24-2015	0.492662			minister	NO
puddle	1	E	P8	1	1	4	picture	queen	minister	birth	minister	3	3	minister	queen	picture	birth	weak	2	0	0	0	0	76077	196069	6609	203114	03-24-2015	0.47412			kite	NO
school	0	B	P8	1	2	5	storm	duck	sand	sponge	storm	1	4	sponge	duck	sand	sponge	strong	6	0	0	0	1	8641	60443	2884	63760	03-24-2015	0.479456			duck	YES
school	1	A	P8	1	1	1	duck	mineral	sand	storm	duck	1	1	duck	mineral	sand	storm	strong	6	0	0	0	0	10020	63382	2801	66624	03-24-2015	0.460347			storm	YES
stone	0	F	P8	1	2	8	kite	minister	cappuccino	queen	queen	4	2	minister	minister	cappuccino	kite	strong	2	0	0	0	0	45870	134690	1998	137121	03-24-2015	0.492662			birth	NO
stone	1	E	P8	1	1	4	star	minister	cappuccino	birth	birth	4	4	birth	minister	cappuccino	star	strong	5	0	0	0	0	12706	60261	2540	63229	03-24-2015	0.47412			queen	NO
sun	1	H	P8	1	2	6	ear	skull	chain	horse	ear	1	1	ear	skull	chain	horse	strong	6	0	0	0	1	6069	138305	2263	140999	03-24-2015	0.484537			horse	YES
sun	1	G	P8	1	1	2	river	turtle	chain	horse	horse	4	4	horse	turtle	chain	river	weak	5	0	0	0	0	7961	110203	2325	112956	03-24-2015	0.465463			ear	NO
vegetable	0	F	P8	1	2	8	court	star	cloud	minister	court	1	2	star	star	cloud	minister	weak	2	0	0	1	1	19678	85940	2014	88395	03-24-2015	0.492662			star	YES
vegetable	1	E	P8	1	1	4	cloud	court	star	queen	star	3	3	star	court	cloud	queen	strong	5	0	0	0	0	13636	43864	2827	47124	03-24-2015	0.47412			court	YES
violin	0	B	P8	1	2	5	fur	rose	beer	duck	fur	1	2	rose	rose	beer	duck	weak	2	0	0	1	1	28986	123080	2601	126121	03-24-2015	0.479456			rose	YES
violin	1	A	P8	1	1	1	beer	shirt	rose	duck	rose	3	3	rose	shirt	beer	duck	weak	4	0	0	0	0	20561	139358	3331	143116	03-24-2015	0.460347			fur	N
war	0	B	P8	1	2	5	fur	shirt	cream	sponge	shirt	2	3	cream	fur	cream	sponge	weak	2	0	0	0	0	41842	211531	2473	214437	03-24-2015	0.479456			fur	YES
war	0	A	P8	1	1	1	fur	bottle	cream	storm	fur	1	2	bottle	bottle	cream	storm	weak	4	0	0	0	0	22842	211854	5383	217671	03-24-2015	0.460347			shirt	N
water	0	D	P8	1	2	7	police	college	poster	number	poster	3	4	number	college	police	number	weak	3	0	0	0	0	17493	118754	2765	121956	03-24-2015	0.488669			volcano	NO
water	1	C	P8	1	1	3	police	poster	volcano	pencil	volcano	3	3	volcano	poster	police	pencil	weak	5	0	0	0	0	9155	120908	3536	124881	03-24-2015	0.469167			poster	YES
wedding	1	H	P8	1	2	6	turtle	rubber	lion	island	rubber	2	2	rubber	turtle	lion	island	weak	4	0	0	0	1	18267	26233	2621	29285	03-24-2015	0.484537			turtle	YES
wedding	1	G	P8	1	1	2	river	rubber	lion	turtle	turtle	4	4	turtle	rubber	lion	river	strong	5	0	0	0	0	13678	20408	2789	23622	03-24-2015	0.465463			rubber	YES
wine	1	D	P8	1	2	7	poster	rabbit	balloon	pencil	rabbit	2	2	rabbit	poster	balloon	pencil	weak	5	0	0	0	0	10935	133317	2526	136271	03-24-2015	0.488669			mail	NO
wine	1	C	P8	1	1	3	number	rabbit	balloon	mail	mail	4	4	mail	rabbit	balloon	number	weak	3	0	0	0	0	39955	165277	3443	169152	03-24-2015	0.469167			rabbit	YES
apple	1	F	C26	2	2	5	rectangle	poet	vicar	minister	rectangle	1	1	rectangle	poet	vicar	minister	weak	7	0	0	0	1	3558	42438	679	43574	07-20-2015	0.563021			poet	YES
apple	1	E	C26	2	1	1	poet	rectangle	vicar	court	poet	1	1	poet	rectangle	vicar	court	weak	7	0	0	0	0	4726	57898	1240	59594	07-20-2015	0.544028			rectangle	YES
baton	1	B	C26	2	2	7	mineral	shirt	tiger	bottle	bottle	4	4	bottle	shirt	tiger	mineral	weak	7	0	0	0	1	4070	39741	1345	41549	07-20-2015	0.568102			shirt	YES
baton	1	A	C26	2	1	3	tiger	rose	shirt	sponge	shirt	3	3	shirt	rose	tiger	sponge	weak	7	0	0	0	0	4890	34685	933	36077	07-20-2015	0.550926			bottle	N
beach	1	D	C26	2	2	6	pencil	number	graph	college	college	4	4	college	number	graph	pencil	strong	7	0	0	0	1	2721	27793	931	29169	07-20-2015	0.565625			pencil	YES
beach	1	C	C26	2	1	2	pencil	college	graph	wheel	pencil	1	1	pencil	college	graph	wheel	strong	7	0	0	0	0	2144	55908	1225	57572	07-20-2015	0.547766			college	YES
bench	1	F	C26	2	2	5	poet	birth	rock	minister	minister	4	4	minister	birth	rock	poet	strong	7	0	0	0	0	2591	54534	1030	56022	07-20-2015	0.563021			kite	NO
bench	1	E	C26	2	1	1	star	birth	rock	kite	kite	4	4	kite	birth	rock	star	weak	7	0	0	0	0	3106	76906	1236	78602	07-20-2015	0.544028			minister	NO
bicycle	1	B	C26	2	2	7	sponge	mineral	present	storm	mineral	2	2	mineral	sponge	present	storm	strong	7	0	0	0	1	4086	28477	1121	30061	07-20-2015	0.568102			sponge	YES
bicycle	1	A	C26	2	1	3	mineral	duck	present	sponge	sponge	4	4	sponge	duck	present	mineral	strong	7	0	0	0	0	2574	22605	757	23821	07-20-2015	0.550926			mineral	YES
bullet	1	F	C26	2	2	5	kite	star	pond	poet	star	2	2	star	kite	pond	poet	strong	7	0	0	0	0	4020	36918	1074	38438	07-20-2015	0.563021			queen	NO
bullet	1	E	C26	2	1	1	kite	queen	pond	birth	queen	2	2	queen	kite	pond	birth	strong	7	0	0	0	0	3354	51194	1074	52730	07-20-2015	0.544028			star	NO
camera	1	H	C26	2	2	8	cider	horse	turtle	island	turtle	3	3	turtle	horse	cider	island	weak	7	0	0	0	0	5415	29448	1006	30904	07-20-2015	0.571215			river	NO
camera	1	G	C26	2	1	4	river	horse	cider	rubber	river	1	1	river	horse	cider	rubber	strong	7	0	0	0	0	2369	25794	897	27138	07-20-2015	0.553345			turtle	NO
chicken	1	D	C26	2	2	6	wheel	volcano	teacher	mail	mail	4	4	mail	volcano	teacher	wheel	weak	7	0	0	0	0	2525	17233	775	18449	07-20-2015	0.565625			poster	NO
chicken	1	C	C26	2	1	2	mail	poster	teacher	number	poster	2	2	poster	mail	teacher	number	weak	7	0	0	0	0	2329	47028	1354	48836	07-20-2015	0.547766			mail	YES
christmas	1	D	C26	2	2	6	wheel	volcano	car	college	volcano	2	2	volcano	wheel	car	college	weak	7	0	0	0	0	2202	12961	848	14273	07-20-2015	0.565625			rabbit	NO
christmas	1	C	C26	2	1	2	pencil	volcano	car	rabbit	rabbit	4	4	rabbit	volcano	car	pencil	weak	1	0	0	0	0	28369	41876	1927	44260	07-20-2015	0.547766			volcano	YES
church	1	H	C26	2	2	8	screw	ear	orange	river	river	4	4	river	ear	orange	screw	weak	7	0	0	0	0	2274	22392	742	23592	07-20-2015	0.571215			skull	NO
church	1	G	C26	2	1	4	orange	ear	skull	turtle	skull	3	3	skull	ear	orange	turtle	strong	7	0	0	0	0	2983	21842	703	22978	07-20-2015	0.553345			river	NO
coffee	1	H	C26	2	2	8	river	horse	nurse	screw	horse	2	2	horse	river	nurse	screw	strong	7	0	0	0	0	2350	50344	1054	51864	07-20-2015	0.571215			ear	NO
coffee	1	G	C26	2	1	4	nurse	river	ear	skull	ear	3	3	ear	river	nurse	skull	weak	7	0	0	0	0	2793	48562	728	49746	07-20-2015	0.553345			horse	NO
fairy	1	D	C26	2	2	6	wheel	mail	trumpet	number	wheel	1	1	wheel	mail	trumpet	number	strong	7	0	0	0	1	4471	23361	835	24641	07-20-2015	0.565625			number	YES
fairy	1	C	C26	2	1	2	number	wheel	trumpet	college	number	1	1	number	wheel	trumpet	college	strong	7	0	0	0	0	2323	51604	1284	53332	07-20-2015	0.547766			wheel	YES
farm	1	D	C26	2	2	6	kiss	pencil	number	college	number	3	3	number	pencil	kiss	college	strong	7	0	0	0	1	2082	46049	926	47425	07-20-2015	0.565625			college	YES
farm	1	C	C26	2	1	2	number	college	kiss	wheel	college	2	2	college	number	kiss	wheel	strong	7	0	0	0	0	1810	75668	1256	77380	07-20-2015	0.547766			number	YES
fruit	1	B	C26	2	2	7	tap	storm	duck	mineral	duck	3	3	duck	storm	tap	mineral	strong	7	0	0	0	1	2099	18925	814	20173	07-20-2015	0.568102			storm	YES
fruit	1	A	C26	2	1	3	sponge	storm	tap	duck	storm	2	2	storm	sponge	tap	duck	strong	7	0	0	0	0	2134	14717	671	15837	07-20-2015	0.550926			duck	YES
garden	1	H	C26	2	2	8	ear	island	hair	screw	screw	4	4	screw	island	hair	ear	strong	7	0	0	0	1	4995	36344	939	37736	07-20-2015	0.571215			island	YES
garden	1	G	C26	2	1	4	island	screw	hair	rubber	island	1	1	island	screw	hair	rubber	weak	7	0	0	0	0	2188	29762	1363	31586	07-20-2015	0.553345			screw	YES
hotel	1	H	C26	2	2	8	pliers	rubber	skull	ear	skull	3	3	skull	rubber	pliers	ear	weak	7	0	0	0	1	2808	18360	854	19672	07-20-2015	0.571215			rubber	YES
hotel	1	G	C26	2	1	4	skull	rubber	pliers	turtle	rubber	2	2	rubber	skull	pliers	turtle	strong	7	0	0	0	0	1873	17250	725	18418	07-20-2015	0.553345			skull	YES
lunch	1	F	C26	2	2	5	court	birth	slide	rectangle	birth	2	2	birth	court	slide	rectangle	weak	7	0	0	0	1	3121	17974	915	19350	07-20-2015	0.563021			court	YES
lunch	1	E	C26	2	1	1	court	star	slide	queen	court	1	1	court	star	slide	queen	strong	7	0	0	0	0	2583	31578	3854	35882	07-20-2015	0.544028			birth	NO
milk	1	D	C26	2	2	6	pencil	rabbit	relay	wheel	pencil	1	1	pencil	rabbit	relay	wheel	strong	7	0	0	0	1	2231	42049	1021	43521	07-20-2015	0.565625			wheel	YES
milk	1	C	C26	2	1	2	relay	pencil	wheel	college	wheel	3	3	wheel	pencil	relay	college	strong	7	0	0	0	0	3043	72036	904	73396	07-20-2015	0.547766			pencil	YES
officers	1	B	C26	2	2	7	storm	bottle	hammer	rose	rose	4	4	rose	bottle	hammer	storm	weak	7	0	0	0	1	2316	48301	1053	49821	07-20-2015	0.568102			bottle	YES
officers	1	A	C26	2	1	3	fur	bottle	hammer	mineral	bottle	2	2	bottle	fur	hammer	mineral	weak	7	0	0	0	0	2546	43405	747	44605	07-20-2015	0.550926			rose	N
party	1	B	C26	2	2	7	cat	mineral	sponge	duck	sponge	3	3	sponge	mineral	cat	duck	strong	7	0	0	0	1	2108	14685	1238	16381	07-20-2015	0.568102			mineral	YES
party	1	A	C26	2	1	3	sponge	storm	cat	mineral	mineral	4	4	mineral	storm	cat	sponge	strong	7	0	0	0	0	2625	10909	774	12141	07-20-2015	0.550926			sponge	YES
pear	1	F	C26	2	2	5	bride	rectangle	poet	kite	poet	3	3	poet	rectangle	bride	kite	weak	7	0	0	0	1	2442	46454	599	47510	07-20-2015	0.563021			rectangle	YES
pear	1	E	C26	2	1	1	poet	rectangle	bride	court	rectangle	2	2	rectangle	poet	bride	court	weak	7	0	0	0	0	2405	62442	1267	64170	07-20-2015	0.544028			poet	YES
playground	1	H	C26	2	2	8	island	screw	pistol	horse	island	1	1	island	screw	pistol	horse	strong	7	0	0	0	1	3652	41848	864	43176	07-20-2015	0.571215			screw	YES
playground	1	G	C26	2	1	4	island	screw	pistol	skull	screw	2	2	screw	island	pistol	skull	weak	6	0	0	0	0	6620	38642	994	40098	07-20-2015	0.553345			island	YES
puddle	1	F	C26	2	2	5	picture	queen	kite	rectangle	kite	3	3	kite	queen	picture	rectangle	strong	7	0	0	0	0	2382	50326	749	51510	07-20-2015	0.563021			minister	NO
puddle	1	E	C26	2	1	1	picture	queen	minister	birth	minister	3	3	minister	queen	picture	birth	weak	6	0	0	0	0	6207	70826	2054	73338	07-20-2015	0.544028			kite	NO
school	1	B	C26	2	2	7	storm	duck	sand	sponge	storm	1	1	storm	duck	sand	sponge	strong	7	0	0	0	1	2012	22621	891	23949	07-20-2015	0.568102			duck	YES
school	1	A	C26	2	1	3	duck	mineral	sand	storm	duck	1	1	duck	mineral	sand	storm	strong	7	0	0	0	0	2163	18445	715	19597	07-20-2015	0.550926			storm	YES
stone	1	F	C26	2	2	5	kite	minister	cappuccino	queen	queen	4	4	queen	minister	cappuccino	kite	strong	7	0	0	0	0	4255	31238	772	32454	07-20-2015	0.563021			birth	NO
stone	1	E	C26	2	1	1	star	minister	cappuccino	birth	birth	4	4	birth	minister	cappuccino	star	strong	7	0	0	0	0	2715	45690	1278	47402	07-20-2015	0.544028			queen	NO
sun	1	H	C26	2	2	8	ear	skull	chain	horse	ear	1	1	ear	skull	chain	horse	strong	7	0	0	0	1	2540	46168	901	47528	07-20-2015	0.571215			horse	YES
sun	1	G	C26	2	1	4	river	turtle	chain	horse	horse	4	4	horse	turtle	chain	river	weak	7	0	0	0	0	3481	44018	861	45330	07-20-2015	0.553345			ear	NO
vegetable	1	F	C26	2	2	5	court	star	cloud	minister	court	1	1	court	star	cloud	minister	weak	7	0	0	0	1	5693	25478	633	26550	07-20-2015	0.563021			star	YES
vegetable	1	E	C26	2	1	1	cloud	court	star	queen	star	3	3	star	court	cloud	queen	strong	7	0	0	0	0	4115	40442	1646	42538	07-20-2015	0.544028			court	YES
violin	1	B	C26	2	2	7	fur	rose	beer	duck	fur	1	1	fur	rose	beer	duck	weak	7	0	0	0	1	2995	33501	1274	35229	07-20-2015	0.568102			rose	YES
violin	1	A	C26	2	1	3	beer	shirt	rose	duck	rose	3	3	rose	shirt	beer	duck	weak	7	0	0	0	0	3589	27853	1045	29357	07-20-2015	0.550926			fur	N
war	1	B	C26	2	2	7	fur	shirt	cream	sponge	shirt	2	2	shirt	fur	cream	sponge	weak	7	0	0	0	1	1962	43965	1114	45533	07-20-2015	0.568102			fur	YES
war	1	A	C26	2	1	3	fur	bottle	cream	storm	fur	1	1	fur	bottle	cream	storm	weak	7	0	0	0	0	2414	38941	1004	40397	07-20-2015	0.550926			shirt	N
water	1	D	C26	2	2	6	police	college	poster	number	poster	3	3	poster	college	police	number	weak	7	0	0	0	0	2957	32561	726	33729	07-20-2015	0.565625			volcano	NO
water	1	C	C26	2	1	2	police	poster	volcano	pencil	volcano	3	3	volcano	poster	police	pencil	weak	7	0	0	0	0	5208	63220	823	64484	07-20-2015	0.547766			poster	YES
wedding	1	H	C26	2	2	8	turtle	rubber	lion	island	rubber	2	2	rubber	turtle	lion	island	weak	7	0	0	0	1	5292	13480	1176	15112	07-20-2015	0.571215			turtle	YES
wedding	1	G	C26	2	1	4	river	rubber	lion	turtle	turtle	4	4	turtle	rubber	lion	river	strong	7	0	0	0	0	3141	13602	869	14930	07-20-2015	0.553345			rubber	YES
wine	1	D	C26	2	2	6	poster	rabbit	balloon	pencil	rabbit	2	2	rabbit	poster	balloon	pencil	weak	7	0	0	0	0	3896	38065	859	39377	07-20-2015	0.565625			mail	NO
wine	1	C	C26	2	1	2	number	rabbit	balloon	mail	mail	4	4	mail	rabbit	balloon	number	weak	7	0	0	0	0	2261	67188	905	68548	07-20-2015	0.547766			rabbit	YES
apple	1	E	C2	2	2	6	poet	rectangle	vicar	court	poet	1	1	poet	rectangle	vicar	court	weak	5	0	0	0	1	6949	32385	1775	34625	42254	0.525162			rectangle	YES
apple	1	F	C2	2	1	2	rectangle	poet	vicar	minister	rectangle	1	1	rectangle	poet	vicar	minister	weak	7	0	0	0	0	2883	96159	1102	97727	42254	0.503322			poet	YES
baton	1	A	C2	2	2	8	tiger	rose	shirt	sponge	shirt	3	3	shirt	rose	tiger	sponge	weak	1	0	0	0	0	15201	67454	1859	69774	42254	0.531238			bottle	N
baton	1	B	C2	2	1	4	mineral	shirt	tiger	bottle	bottle	4	4	bottle	shirt	tiger	mineral	weak	6	0	0	0	0	6134	42535	1808	44807	42254	0.509803			shirt	YES
beach	1	C	C2	2	2	7	pencil	college	graph	wheel	pencil	1	1	pencil	college	graph	wheel	strong	5	0	0	0	1	5494	33003	2937	36395	42254	0.527894			college	YES
beach	1	D	C2	2	1	3	pencil	number	graph	college	college	4	4	college	number	graph	pencil	strong	7	0	0	0	0	2704	40154	1154	41770	42254	0.506771			pencil	YES
bench	1	E	C2	2	2	6	star	birth	rock	kite	kite	4	4	kite	birth	rock	star	weak	6	0	0	0	0	8623	54753	2598	57809	42254	0.525162			minister	NO
bench	1	F	C2	2	1	2	poet	birth	rock	minister	minister	4	4	minister	birth	rock	poet	strong	7	0	0	0	0	2350	109423	750	110639	42254	0.503322			kite	NO
bicycle	1	A	C2	2	2	8	mineral	duck	present	sponge	sponge	4	4	sponge	duck	present	mineral	strong	7	0	0	0	1	3742	31102	1112	32670	42254	0.531238			mineral	YES
bicycle	1	B	C2	2	1	4	sponge	mineral	present	storm	mineral	2	2	mineral	sponge	present	storm	strong	7	0	0	0	0	2377	29447	872	30775	42254	0.509803			sponge	YES
bullet	1	E	C2	2	2	6	kite	queen	pond	birth	queen	2	2	queen	kite	pond	birth	strong	7	0	0	0	0	2140	23777	741	24977	42254	0.525162			star	NO
bullet	1	F	C2	2	1	2	kite	star	pond	poet	star	2	2	star	kite	pond	poet	strong	4	0	0	0	0	5691	90303	2055	92815	42254	0.503322			queen	NO
camera	1	G	C2	2	2	5	river	horse	cider	rubber	river	1	1	river	horse	cider	rubber	strong	7	0	0	0	0	3975	31023	998	32478	42254	0.522488			turtle	NO
camera	1	H	C2	2	1	1	cider	horse	turtle	island	turtle	3	3	turtle	horse	cider	island	weak	7	0	0	0	0	4835	62916	1521	64900	42254	0.500081			river	NO
chicken	1	C	C2	2	2	7	mail	poster	teacher	number	poster	2	2	poster	mail	teacher	number	weak	7	0	0	0	1	2815	21627	1038	23115	42254	0.527894			mail	YES
chicken	1	D	C2	2	1	3	wheel	volcano	teacher	mail	mail	4	4	mail	volcano	teacher	wheel	weak	4	0	0	0	0	11079	27834	3324	31626	42254	0.506771			poster	NO
christmas	1	C	C2	2	2	7	pencil	volcano	car	rabbit	rabbit	4	4	rabbit	volcano	car	pencil	weak	7	0	0	0	1	5542	16539	1368	18363	42254	0.527894			volcano	YES
christmas	1	D	C2	2	1	3	wheel	volcano	car	college	volcano	2	2	volcano	wheel	car	college	weak	7	0	0	0	0	3286	14826	1009	16298	42254	0.506771			rabbit	NO
church	1	G	C2	2	2	5	orange	ear	skull	turtle	skull	3	3	skull	ear	orange	turtle	strong	7	0	0	0	0	2363	25295	842	26590	42254	0.522488			river	NO
church	1	H	C2	2	1	1	screw	ear	orange	river	river	4	4	river	ear	orange	screw	weak	6	0	0	0	0	3569	49620	7537	57620	42254	0.500081			skull	NO
coffee	1	G	C2	2	2	5	nurse	river	ear	skull	ear	3	3	ear	river	nurse	skull	weak	7	0	0	0	0	3580	53022	924	54398	42254	0.522488			horse	NO
coffee	1	H	C2	2	1	1	river	horse	nurse	screw	horse	2	2	horse	river	nurse	screw	strong	7	0	0	0	0	2132	79908	1341	81716	42254	0.500081			ear	NO
fairy	1	C	C2	2	2	7	number	wheel	trumpet	college	number	1	1	number	wheel	trumpet	college	strong	7	0	0	0	1	2002	25579	1024	27067	42254	0.527894			wheel	YES
fairy	1	D	C2	2	1	3	wheel	mail	trumpet	number	wheel	1	1	wheel	mail	trumpet	number	strong	7	0	0	0	0	3109	35194	1336	36986	42254	0.506771			number	YES
farm	1	C	C2	2	2	7	number	college	kiss	wheel	college	2	2	college	number	kiss	wheel	strong	7	0	0	0	1	2450	68299	623	69355	42254	0.527894			number	YES
farm	1	D	C2	2	1	3	kiss	pencil	number	college	number	3	3	number	pencil	kiss	college	strong	6	0	0	0	0	5711	68554	2906	71914	42254	0.506771			college	YES
fruit	1	A	C2	2	2	8	sponge	storm	tap	duck	storm	2	2	storm	sponge	tap	duck	strong	7	0	0	0	1	4480	22542	636	23630	42254	0.531238			duck	YES
fruit	1	B	C2	2	1	4	tap	storm	duck	mineral	duck	3	3	duck	storm	tap	mineral	strong	7	0	0	0	0	4918	21191	1184	22839	42254	0.509803			storm	YES
garden	1	G	C2	2	2	5	island	screw	hair	rubber	island	1	1	island	screw	hair	rubber	weak	7	0	0	0	1	5517	38446	831	39742	42254	0.522488			screw	YES
garden	1	H	C2	2	1	1	ear	island	hair	screw	screw	4	4	screw	island	hair	ear	strong	7	0	0	0	0	2450	67812	1070	69348	42254	0.500081			island	YES
hotel	1	G	C2	2	2	5	skull	rubber	pliers	turtle	rubber	2	2	rubber	skull	pliers	turtle	strong	7	0	0	0	1	3104	21054	962	22478	42254	0.522488			skull	YES
hotel	1	H	C2	2	1	1	pliers	rubber	skull	ear	skull	3	3	skull	rubber	pliers	ear	weak	7	0	0	0	0	4065	42884	2253	45588	42254	0.500081			rubber	YES
lunch	1	E	C2	2	2	6	court	star	slide	queen	court	1	1	court	star	slide	queen	strong	7	0	0	0	0	2103	11809	849	13121	42254	0.525162			birth	NO
lunch	0	F	C2	2	1	2	court	birth	slide	rectangle	birth	2	1	court	court	slide	rectangle	weak	1	0	0	0	0	43617	53615	1673	55743	42254	0.503322			court	YES
milk	1	C	C2	2	2	7	relay	pencil	wheel	college	wheel	3	3	wheel	pencil	relay	college	strong	7	0	0	0	1	3223	64107	837	65403	42254	0.527894			pencil	YES
milk	1	D	C2	2	1	3	pencil	rabbit	relay	wheel	pencil	1	1	pencil	rabbit	relay	wheel	strong	7	0	0	0	0	2762	61290	635	62378	42254	0.506771			wheel	YES
officers	1	A	C2	2	2	8	fur	bottle	hammer	mineral	bottle	2	2	bottle	fur	hammer	mineral	weak	7	0	0	0	0	2464	76894	604	77950	42254	0.531238			rose	N
officers	1	B	C2	2	1	4	storm	bottle	hammer	rose	rose	4	4	rose	bottle	hammer	storm	weak	7	0	0	0	0	7272	60135	949	61543	42254	0.509803			bottle	YES
party	1	A	C2	2	2	8	sponge	storm	cat	mineral	mineral	4	4	mineral	storm	cat	sponge	strong	7	0	0	0	1	3127	16190	969	17614	42254	0.531238			sponge	YES
party	1	B	C2	2	1	4	cat	mineral	sponge	duck	sponge	3	3	sponge	mineral	cat	duck	strong	7	0	0	0	0	3411	14119	1242	15815	42254	0.509803			mineral	YES
pear	1	E	C2	2	2	6	poet	rectangle	bride	court	rectangle	2	2	rectangle	poet	bride	court	weak	7	0	0	0	1	2103	37169	705	38321	42254	0.525162			poet	YES
pear	1	F	C2	2	1	2	bride	rectangle	poet	kite	poet	3	3	poet	rectangle	bride	kite	weak	7	0	0	0	0	2143	100335	1064	101855	42254	0.503322			rectangle	YES
playground	1	G	C2	2	2	5	island	screw	pistol	skull	screw	2	2	screw	island	pistol	skull	weak	7	0	0	0	1	2492	42686	599	43742	42254	0.522488			island	YES
playground	1	H	C2	2	1	1	island	screw	pistol	horse	island	1	1	island	screw	pistol	horse	strong	7	0	0	0	0	1953	71764	1041	73268	42254	0.500081			screw	YES
puddle	1	E	C2	2	2	6	picture	queen	minister	birth	minister	3	3	minister	queen	picture	birth	weak	7	0	0	0	0	4100	42865	2383	45697	42254	0.525162			kite	NO
puddle	1	F	C2	2	1	2	picture	queen	kite	rectangle	kite	3	3	kite	queen	picture	rectangle	strong	7	0	0	0	0	2940	105247	901	106607	42254	0.503322			minister	NO
school	1	A	C2	2	2	8	duck	mineral	sand	storm	duck	1	1	duck	mineral	sand	storm	strong	7	0	0	0	1	1649	25742	733	26926	42254	0.531238			storm	YES
school	1	B	C2	2	1	4	storm	duck	sand	sponge	storm	1	1	storm	duck	sand	sponge	strong	7	0	0	0	0	1951	25255	895	26615	42254	0.509803			duck	YES
stone	1	E	C2	2	2	6	star	minister	cappuccino	birth	birth	4	4	birth	minister	cappuccino	star	strong	7	0	0	0	0	2381	19953	797	21201	42254	0.525162			queen	NO
stone	1	F	C2	2	1	2	kite	minister	cappuccino	queen	queen	4	4	queen	minister	cappuccino	kite	strong	7	0	0	0	0	3105	82335	1363	84159	42254	0.503322			birth	NO
sun	1	G	C2	2	2	5	river	turtle	chain	horse	horse	4	4	horse	turtle	chain	river	weak	7	0	0	0	0	3741	47934	598	48990	42254	0.522488			ear	NO
sun	1	H	C2	2	1	1	ear	skull	chain	horse	ear	1	1	ear	skull	chain	horse	strong	7	0	0	0	0	2117	75844	1007	77316	42254	0.500081			horse	YES
vegetable	1	E	C2	2	2	6	cloud	court	star	queen	star	3	3	star	court	cloud	queen	strong	7	0	0	0	0	2429	16001	682	17137	42254	0.525162			court	YES
vegetable	0	F	C2	2	1	2	court	star	cloud	minister	court	1	2	star	star	cloud	minister	weak	1	0	0	0	0	20356	76559	1753	78767	42254	0.503322			star	YES
violin	1	A	C2	2	2	8	beer	shirt	rose	duck	rose	3	3	rose	shirt	beer	duck	weak	1	0	0	0	0	17354	50462	886	51806	42254	0.531238			fur	N
violin	1	B	C2	2	1	4	fur	rose	beer	duck	fur	1	1	fur	rose	beer	duck	weak	7	0	0	0	0	3011	34247	1242	35943	42254	0.509803			rose	YES
war	1	A	C2	2	2	8	fur	bottle	cream	storm	fur	1	1	fur	bottle	cream	storm	weak	7	0	0	0	0	2743	72958	584	73998	42254	0.531238			shirt	N
war	1	B	C2	2	1	4	fur	shirt	cream	sponge	shirt	2	2	shirt	fur	cream	sponge	weak	7	0	0	0	0	5494	50759	1193	52407	42254	0.509803			fur	YES
water	1	C	C2	2	2	7	police	poster	volcano	pencil	volcano	3	3	volcano	poster	police	pencil	weak	7	0	0	0	1	3282	40139	590	41179	42254	0.527894			poster	YES
water	1	D	C2	2	1	3	police	college	poster	number	poster	3	3	poster	college	police	number	weak	6	0	0	0	0	7186	49418	3554	53434	42254	0.506771			volcano	NO
wedding	1	G	C2	2	2	5	river	rubber	lion	turtle	turtle	4	4	turtle	rubber	lion	river	strong	7	0	0	0	1	3066	15934	1086	17486	42254	0.522488			rubber	YES
wedding	1	H	C2	2	1	1	turtle	rubber	lion	island	rubber	2	2	rubber	turtle	lion	island	weak	7	0	0	0	0	2975	30580	7285	38356	42254	0.500081			turtle	YES
wine	1	C	C2	2	2	7	number	rabbit	balloon	mail	mail	4	4	mail	rabbit	balloon	number	weak	2	0	0	0	1	16901	58523	1459	60443	42254	0.527894			rabbit	YES
wine	1	D	C2	2	1	3	poster	rabbit	balloon	pencil	rabbit	2	2	rabbit	poster	balloon	pencil	weak	7	0	0	0	0	2946	56842	779	58074	42254	0.506771			mail	NO
apple	1	F	C3	2	2	7	rectangle	poet	vicar	minister	rectangle	1	1	rectangle	poet	vicar	minister	weak	7	0	0	0	0	3316	47196	1118	48764	07-22-2015	0.572801			poet	YES
apple	0	E	C3	2	1	3	poet	rectangle	vicar	court	poet	1	2	rectangle	rectangle	vicar	court	weak	4	0	0	0	0	4312	29850	3627	33914	07-22-2015	0.550139			rectangle	YES
baton	0	B	C3	2	2	5	mineral	shirt	tiger	bottle	bottle	4	2	shirt	shirt	tiger	mineral	weak	7	0	0	0	0	3554	45624	579	46664	07-22-2015	0.564896			shirt	YES
baton	0	A	C3	2	1	1	tiger	rose	shirt	sponge	shirt	3	2	rose	rose	tiger	sponge	weak	7	0	0	0	0	3651	82793	864	84121	07-22-2015	0.544468			bottle	N
beach	1	D	C3	2	2	6	pencil	number	graph	college	college	4	4	college	number	graph	pencil	strong	7	0	0	0	1	5192	25265	712	26433	07-22-2015	0.570197			pencil	YES
beach	1	C	C3	2	1	2	pencil	college	graph	wheel	pencil	1	1	pencil	college	graph	wheel	strong	7	0	0	0	0	2193	35998	967	37422	07-22-2015	0.547616			college	YES
bench	1	F	C3	2	2	7	poet	birth	rock	minister	minister	4	4	minister	birth	rock	poet	strong	7	0	0	0	0	3526	62652	632	63740	07-22-2015	0.572801			kite	NO
bench	1	E	C3	2	1	3	star	birth	rock	kite	kite	4	4	kite	birth	rock	star	weak	7	0	0	0	0	3151	46618	545	47594	07-22-2015	0.550139			minister	NO
bicycle	1	B	C3	2	2	5	sponge	mineral	present	storm	mineral	2	2	mineral	sponge	present	storm	strong	7	0	0	0	1	2067	34056	879	35384	07-22-2015	0.564896			sponge	YES
bicycle	1	A	C3	2	1	1	mineral	duck	present	sponge	sponge	4	4	sponge	duck	present	mineral	strong	7	0	0	0	0	2718	67497	928	68889	07-22-2015	0.544468			mineral	YES
bullet	1	F	C3	2	2	7	kite	star	pond	poet	star	2	2	star	kite	pond	poet	strong	7	0	0	0	0	6239	40988	1989	43436	07-22-2015	0.572801			queen	NO
bullet	1	E	C3	2	1	3	kite	queen	pond	birth	queen	2	2	queen	kite	pond	birth	strong	7	0	0	0	0	2022	23562	1076	25098	07-22-2015	0.550139			star	NO
camera	1	H	C3	2	2	8	cider	horse	turtle	island	turtle	3	3	turtle	horse	cider	island	weak	7	0	0	0	0	2707	25328	598	26385	07-22-2015	0.576551			river	NO
camera	1	G	C3	2	1	4	river	horse	cider	rubber	river	1	1	river	horse	cider	rubber	strong	7	0	0	0	0	2329	29968	603	31024	07-22-2015	0.552697			turtle	NO
chicken	1	D	C3	2	2	6	wheel	volcano	teacher	mail	mail	4	4	mail	volcano	teacher	wheel	weak	7	0	0	0	0	2498	14273	541	15265	07-22-2015	0.570197			poster	NO
chicken	1	C	C3	2	1	2	mail	poster	teacher	number	poster	2	2	poster	mail	teacher	number	weak	7	0	0	0	0	2159	23934	775	25166	07-22-2015	0.547616			mail	YES
christmas	1	D	C3	2	2	6	wheel	volcano	car	college	volcano	2	2	volcano	wheel	car	college	weak	7	0	0	0	0	3302	9761	1088	11313	07-22-2015	0.570197			rabbit	NO
christmas	1	C	C3	2	1	2	pencil	volcano	car	rabbit	rabbit	4	4	rabbit	volcano	car	pencil	weak	7	0	0	0	0	3787	20030	818	21310	07-22-2015	0.547616			volcano	YES
church	1	H	C3	2	2	8	screw	ear	orange	river	river	4	4	river	ear	orange	screw	weak	2	0	0	0	0	5182	18672	3055	22177	07-22-2015	0.576551			skull	NO
church	1	G	C3	2	1	4	orange	ear	skull	turtle	skull	3	3	skull	ear	orange	turtle	strong	7	0	0	0	0	2242	25632	1111	27200	07-22-2015	0.552697			river	NO
coffee	1	H	C3	2	2	8	river	horse	nurse	screw	horse	2	2	horse	river	nurse	screw	strong	7	0	0	0	0	2024	40241	486	41169	07-22-2015	0.576551			ear	NO
coffee	1	G	C3	2	1	4	nurse	river	ear	skull	ear	3	3	ear	river	nurse	skull	weak	7	0	0	0	0	2488	55104	1315	56880	07-22-2015	0.552697			horse	NO
fairy	1	D	C3	2	2	6	wheel	mail	trumpet	number	wheel	1	1	wheel	mail	trumpet	number	strong	7	0	0	0	1	2917	18641	527	19633	07-22-2015	0.570197			number	YES
fairy	1	C	C3	2	1	2	number	wheel	trumpet	college	number	1	1	number	wheel	trumpet	college	strong	7	0	0	0	0	6342	31966	920	33342	07-22-2015	0.547616			wheel	YES
farm	1	D	C3	2	2	6	kiss	pencil	number	college	number	3	3	number	pencil	kiss	college	strong	7	0	0	0	1	2709	53057	855	54369	07-22-2015	0.570197			college	YES
farm	1	C	C3	2	1	2	number	college	kiss	wheel	college	2	2	college	number	kiss	wheel	strong	7	0	0	0	0	2953	56254	930	57646	07-22-2015	0.547616			number	YES
fruit	0	B	C3	2	2	5	tap	storm	duck	mineral	duck	3	2	storm	storm	tap	mineral	strong	7	0	0	1	1	3563	23272	859	24584	07-22-2015	0.564896			storm	YES
fruit	1	A	C3	2	1	1	sponge	storm	tap	duck	storm	2	2	storm	sponge	tap	duck	strong	7	0	0	0	0	3049	58697	1101	60265	07-22-2015	0.544468			duck	YES
garden	1	H	C3	2	2	8	ear	island	hair	screw	screw	4	4	screw	island	hair	ear	strong	7	0	0	0	1	2781	29601	877	30929	07-22-2015	0.576551			island	YES
garden	1	G	C3	2	1	4	island	screw	hair	rubber	island	1	1	island	screw	hair	rubber	weak	7	0	0	0	0	6816	38304	591	39360	07-22-2015	0.552697			screw	YES
hotel	1	H	C3	2	2	8	pliers	rubber	skull	ear	skull	3	3	skull	rubber	pliers	ear	weak	7	0	0	0	0	2293	12017	550	13024	07-22-2015	0.576551			rubber	YES
hotel	0	G	C3	2	1	4	skull	rubber	pliers	turtle	rubber	2	4	turtle	skull	pliers	turtle	strong	4	0	0	0	0	5498	18224	4254	22928	07-22-2015	0.552697			skull	YES
lunch	1	F	C3	2	2	7	court	birth	slide	rectangle	birth	2	2	birth	court	slide	rectangle	weak	7	0	0	0	1	2824	16428	661	17548	07-22-2015	0.572801			court	YES
lunch	1	E	C3	2	1	3	court	star	slide	queen	court	1	1	court	star	slide	queen	strong	7	0	0	0	0	3864	11674	717	12842	07-22-2015	0.550139			birth	NO
milk	1	D	C3	2	2	6	pencil	rabbit	relay	wheel	pencil	1	1	pencil	rabbit	relay	wheel	strong	7	0	0	0	1	2319	47985	1457	49905	07-22-2015	0.570197			wheel	YES
milk	1	C	C3	2	1	2	relay	pencil	wheel	college	wheel	3	3	wheel	pencil	relay	college	strong	7	0	0	0	0	2283	51518	895	52862	07-22-2015	0.547616			pencil	YES
officers	1	B	C3	2	2	5	storm	bottle	hammer	rose	rose	4	4	rose	bottle	hammer	storm	weak	4	0	0	0	1	5937	60104	2083	62648	07-22-2015	0.564896			bottle	YES
officers	1	A	C3	2	1	1	fur	bottle	hammer	mineral	bottle	2	2	bottle	fur	hammer	mineral	weak	7	0	0	0	0	3334	91657	1184	93289	07-22-2015	0.544468			rose	N
party	1	B	C3	2	2	5	cat	mineral	sponge	duck	sponge	3	3	sponge	mineral	cat	duck	strong	7	0	0	0	1	3109	18136	679	19272	07-22-2015	0.564896			mineral	YES
party	1	A	C3	2	1	1	sponge	storm	cat	mineral	mineral	4	4	mineral	storm	cat	sponge	strong	7	0	0	0	0	4228	50745	3994	55193	07-22-2015	0.544468			sponge	YES
pear	1	F	C3	2	2	7	bride	rectangle	poet	kite	poet	3	3	poet	rectangle	bride	kite	weak	7	0	0	0	1	3120	52332	1090	53884	07-22-2015	0.572801			rectangle	YES
pear	1	E	C3	2	1	3	poet	rectangle	bride	court	rectangle	2	2	rectangle	poet	bride	court	weak	7	0	0	0	0	2217	36570	1504	38506	07-22-2015	0.550139			poet	YES
playground	1	H	C3	2	2	8	island	screw	pistol	horse	island	1	1	island	screw	pistol	horse	strong	7	0	0	0	1	2120	33489	658	34593	07-22-2015	0.576551			screw	YES
playground	1	G	C3	2	1	4	island	screw	pistol	skull	screw	2	2	screw	island	pistol	skull	weak	7	0	0	0	0	2053	41856	642	42960	07-22-2015	0.552697			island	YES
puddle	1	F	C3	2	2	7	picture	queen	kite	rectangle	kite	3	3	kite	queen	picture	rectangle	strong	7	0	0	0	0	2948	57292	925	58668	07-22-2015	0.572801			minister	NO
puddle	1	E	C3	2	1	3	picture	queen	minister	birth	minister	3	3	minister	queen	picture	birth	weak	7	0	0	0	0	2451	41402	1200	43034	07-22-2015	0.550139			kite	NO
school	1	B	C3	2	2	5	storm	duck	sand	sponge	storm	1	1	storm	duck	sand	sponge	strong	7	0	0	0	1	5207	30248	822	31528	07-22-2015	0.564896			duck	YES
school	1	A	C3	2	1	1	duck	mineral	sand	storm	duck	1	1	duck	mineral	sand	storm	strong	7	0	0	0	0	2319	63049	801	64313	07-22-2015	0.544468			storm	YES
stone	1	F	C3	2	2	7	kite	minister	cappuccino	queen	queen	4	4	queen	minister	cappuccino	kite	strong	4	0	0	0	0	8473	32108	1750	34316	07-22-2015	0.572801			birth	NO
stone	1	E	C3	2	1	3	star	minister	cappuccino	birth	birth	4	4	birth	minister	cappuccino	star	strong	7	0	0	0	0	3402	20026	608	21098	07-22-2015	0.550139			queen	NO
sun	1	H	C3	2	2	8	ear	skull	chain	horse	ear	1	1	ear	skull	chain	horse	strong	7	0	0	0	0	1638	36672	642	37776	07-22-2015	0.576551			horse	YES
sun	0	G	C3	2	1	4	river	turtle	chain	horse	horse	4	2	turtle	turtle	chain	river	weak	4	0	0	0	0	6151	49552	2160	52176	07-22-2015	0.552697			ear	NO
vegetable	0	F	C3	2	2	7	court	star	cloud	minister	court	1	2	star	star	cloud	minister	weak	7	0	0	1	1	3417	21420	1294	23180	07-22-2015	0.572801			star	YES
vegetable	1	E	C3	2	1	3	cloud	court	star	queen	star	3	3	star	court	cloud	queen	strong	7	0	0	0	0	1807	15082	629	16170	07-22-2015	0.550139			court	YES
violin	1	B	C3	2	2	5	fur	rose	beer	duck	fur	1	1	fur	rose	beer	duck	weak	4	0	0	0	0	3050	38872	2304	41624	07-22-2015	0.564896			rose	YES
violin	0	A	C3	2	1	1	beer	shirt	rose	duck	rose	3	2	shirt	shirt	beer	duck	weak	4	0	0	0	0	5737	75081	3154	78697	07-22-2015	0.544468			fur	N
war	1	B	C3	2	2	5	fur	shirt	cream	sponge	shirt	2	2	shirt	fur	cream	sponge	weak	7	0	0	0	1	5146	52248	1052	53736	07-22-2015	0.564896			fur	YES
war	1	A	C3	2	1	1	fur	bottle	cream	storm	fur	1	1	fur	bottle	cream	storm	weak	7	0	0	0	0	1996	86553	875	87881	07-22-2015	0.544468			shirt	N
water	1	D	C3	2	2	6	police	college	poster	number	poster	3	3	poster	college	police	number	weak	4	0	0	0	0	6810	33681	2057	36193	07-22-2015	0.570197			volcano	NO
water	1	C	C3	2	1	2	police	poster	volcano	pencil	volcano	3	3	volcano	poster	police	pencil	weak	7	0	0	0	0	4575	42446	1095	43998	07-22-2015	0.547616			poster	YES
wedding	1	H	C3	2	2	8	turtle	rubber	lion	island	rubber	2	2	rubber	turtle	lion	island	weak	7	0	0	0	0	2749	8208	606	9264	07-22-2015	0.576551			turtle	YES
wedding	0	G	C3	2	1	4	river	rubber	lion	turtle	turtle	4	2	rubber	rubber	lion	river	strong	7	0	0	0	0	3155	11216	596	12272	07-22-2015	0.552697			rubber	YES
wine	0	D	C3	2	2	6	poster	rabbit	balloon	pencil	rabbit	2	1	poster	poster	balloon	pencil	weak	4	0	0	0	0	6726	43361	1385	45201	07-22-2015	0.570197			mail	NO
wine	1	C	C3	2	1	2	number	rabbit	balloon	mail	mail	4	4	mail	rabbit	balloon	number	weak	7	0	0	0	0	3162	47598	746	48798	07-22-2015	0.547616			rabbit	YES
apple	1	E	C27	2	2	5	poet	rectangle	vicar	court	poet	1	1	poet	rectangle	vicar	court	weak	7	0	0	0	1	10035	36344	1650	38456	07-20-2015	0.687361			rectangle	YES
apple	1	F	C27	2	1	1	rectangle	poet	vicar	minister	rectangle	1	1	rectangle	poet	vicar	minister	weak	7	0	0	0	0	2134	64987	942	66395	07-20-2015	0.667836			poet	YES
baton	1	A	C27	2	2	7	tiger	rose	shirt	sponge	shirt	3	3	shirt	rose	tiger	sponge	weak	7	0	0	0	0	2191	40371	1094	41923	07-20-2015	0.692326			bottle	N
baton	1	B	C27	2	1	3	mineral	shirt	tiger	bottle	bottle	4	4	bottle	shirt	tiger	mineral	weak	7	0	0	0	0	2249	33956	958	35364	07-20-2015	0.67353			shirt	YES
beach	1	C	C27	2	2	6	pencil	college	graph	wheel	pencil	1	1	pencil	college	graph	wheel	strong	7	0	0	0	1	1566	28080	702	29232	07-20-2015	0.689942			college	YES
beach	1	D	C27	2	1	2	pencil	number	graph	college	college	4	4	college	number	graph	pencil	strong	7	0	0	0	0	1995	25042	682	26178	07-20-2015	0.670937			pencil	YES
bench	1	E	C27	2	2	5	star	birth	rock	kite	kite	4	4	kite	birth	rock	star	weak	7	0	0	0	0	2349	53768	1053	55288	07-20-2015	0.687361			minister	NO
bench	1	F	C27	2	1	1	poet	birth	rock	minister	minister	4	4	minister	birth	rock	poet	strong	7	0	0	0	0	2199	78299	1101	79867	07-20-2015	0.667836			kite	NO
bicycle	1	A	C27	2	2	7	mineral	duck	present	sponge	sponge	4	4	sponge	duck	present	mineral	strong	7	0	0	0	1	1967	31699	766	32931	07-20-2015	0.692326			mineral	YES
bicycle	1	B	C27	2	1	3	sponge	mineral	present	storm	mineral	2	2	mineral	sponge	present	storm	strong	7	0	0	0	0	2228	26420	329	27204	07-20-2015	0.67353			sponge	YES
bullet	1	E	C27	2	2	5	kite	queen	pond	birth	queen	2	2	queen	kite	pond	birth	strong	7	0	0	0	0	2214	24424	972	25848	07-20-2015	0.687361			star	NO
bullet	1	F	C27	2	1	1	kite	star	pond	poet	star	2	2	star	kite	pond	poet	strong	7	0	0	0	0	2780	61035	908	62395	07-20-2015	0.667836			queen	NO
camera	1	G	C27	2	2	8	river	horse	cider	rubber	river	1	1	river	horse	cider	rubber	strong	7	0	0	0	0	2053	24967	673	26103	07-20-2015	0.694792			turtle	NO
camera	1	H	C27	2	1	4	cider	horse	turtle	island	turtle	3	3	turtle	horse	cider	island	strong	7	0	0	0	0	2696	26653	1035	28141	07-20-2015	0.676065			river	NO
chicken	1	C	C27	2	2	6	mail	poster	teacher	number	poster	2	2	poster	mail	teacher	number	weak	7	0	0	0	1	3943	18160	840	19456	07-20-2015	0.689942			mail	YES
chicken	1	D	C27	2	1	2	wheel	volcano	teacher	mail	mail	4	4	mail	volcano	teacher	wheel	weak	7	0	0	0	0	2796	17778	875	19106	07-20-2015	0.670937			poster	NO
christmas	1	C	C27	2	2	6	pencil	volcano	car	rabbit	rabbit	4	4	rabbit	volcano	car	pencil	weak	7	0	0	0	1	4382	12384	942	13776	07-20-2015	0.689942			volcano	YES
christmas	1	D	C27	2	1	2	wheel	volcano	car	college	volcano	2	2	volcano	wheel	car	college	weak	7	0	0	0	0	2506	13106	964	14530	07-20-2015	0.670937			rabbit	NO
church	1	G	C27	2	2	8	orange	ear	skull	turtle	skull	3	3	skull	ear	orange	turtle	strong	7	0	0	0	0	2278	21127	873	22454	07-20-2015	0.694792			river	NO
church	1	H	C27	2	1	4	screw	ear	orange	river	river	4	4	river	ear	orange	screw	strong	7	0	0	0	0	2021	22029	1011	23501	07-20-2015	0.676065			skull	NO
coffee	1	G	C27	2	2	8	nurse	river	ear	skull	ear	3	3	ear	river	nurse	skull	weak	7	0	0	0	0	2123	45815	868	47143	07-20-2015	0.694792			horse	NO
coffee	1	H	C27	2	1	4	river	horse	nurse	screw	horse	2	2	horse	river	nurse	screw	weak	7	0	0	0	0	2295	41981	442	42877	07-20-2015	0.676065			ear	NO
fairy	1	C	C27	2	2	6	number	wheel	trumpet	college	number	1	1	number	wheel	trumpet	college	strong	7	0	0	0	1	4885	24784	817	26064	07-20-2015	0.689942			wheel	YES
fairy	1	D	C27	2	1	2	wheel	mail	trumpet	number	wheel	1	1	wheel	mail	trumpet	number	strong	7	0	0	0	0	1894	21442	713	22610	07-20-2015	0.670937			number	YES
farm	1	C	C27	2	2	6	number	college	kiss	wheel	college	2	2	college	number	kiss	wheel	strong	7	0	0	0	1	3361	48320	681	49456	07-20-2015	0.689942			number	YES
farm	1	D	C27	2	1	2	kiss	pencil	number	college	number	3	3	number	pencil	kiss	college	strong	7	0	0	0	0	2002	40978	784	42226	07-20-2015	0.670937			college	YES
fruit	1	A	C27	2	2	7	sponge	storm	tap	duck	storm	2	2	storm	sponge	tap	duck	strong	7	0	0	0	1	3848	24099	1197	25747	07-20-2015	0.692326			duck	YES
fruit	1	B	C27	2	1	3	tap	storm	duck	mineral	duck	3	3	duck	storm	tap	mineral	strong	7	0	0	0	0	1724	17252	1142	18852	07-20-2015	0.67353			storm	YES
garden	1	G	C27	2	2	8	island	screw	hair	rubber	island	1	1	island	screw	hair	rubber	weak	7	0	0	0	1	3204	29767	754	30983	07-20-2015	0.694792			screw	YES
garden	1	H	C27	2	1	4	ear	island	hair	screw	screw	4	4	screw	island	hair	ear	weak	7	0	0	0	0	2367	30973	575	32013	07-20-2015	0.676065			island	YES
hotel	1	G	C27	2	2	8	skull	rubber	pliers	turtle	rubber	2	2	rubber	skull	pliers	turtle	strong	7	0	0	0	1	2107	17190	758	18407	07-20-2015	0.694792			skull	YES
hotel	1	H	C27	2	1	4	pliers	rubber	skull	ear	skull	3	3	skull	rubber	pliers	ear	strong	7	0	0	0	0	2654	18397	691	19549	07-20-2015	0.676065			rubber	YES
lunch	1	E	C27	2	2	5	court	star	slide	queen	court	1	1	court	star	slide	queen	strong	7	0	0	0	0	1753	12216	913	13592	07-20-2015	0.687361			birth	NO
lunch	1	F	C27	2	1	1	court	birth	slide	rectangle	birth	2	2	birth	court	slide	rectangle	weak	7	0	0	0	0	5465	26763	10270	37499	07-20-2015	0.667836			court	YES
milk	1	C	C27	2	2	6	relay	pencil	wheel	college	wheel	3	3	wheel	pencil	relay	college	strong	7	0	0	0	1	2885	42912	1120	44496	07-20-2015	0.689942			pencil	YES
milk	1	D	C27	2	1	2	pencil	rabbit	relay	wheel	pencil	1	1	pencil	rabbit	relay	wheel	strong	7	0	0	0	0	2286	37730	321	38514	07-20-2015	0.670937			wheel	YES
officers	1	A	C27	2	2	7	fur	bottle	hammer	mineral	bottle	2	2	bottle	fur	hammer	mineral	weak	7	0	0	0	0	3235	48979	1216	50659	07-20-2015	0.692326			rose	N
officers	1	B	C27	2	1	3	storm	bottle	hammer	rose	rose	4	4	rose	bottle	hammer	storm	weak	7	0	0	0	0	3054	43492	850	44804	07-20-2015	0.67353			bottle	YES
party	1	A	C27	2	2	7	sponge	storm	cat	mineral	mineral	4	4	mineral	storm	cat	sponge	strong	7	0	0	0	1	4263	17683	1676	19811	07-20-2015	0.692326			sponge	YES
party	1	B	C27	2	1	3	cat	mineral	sponge	duck	sponge	3	3	sponge	mineral	cat	duck	strong	7	0	0	0	0	2632	13444	1181	15076	07-20-2015	0.67353			mineral	YES
pear	1	E	C27	2	2	5	poet	rectangle	bride	court	rectangle	2	2	rectangle	poet	bride	court	weak	7	0	0	0	1	2782	41704	925	43080	07-20-2015	0.687361			poet	YES
pear	1	F	C27	2	1	1	bride	rectangle	poet	kite	poet	3	3	poet	rectangle	bride	kite	weak	7	0	0	0	0	3111	69963	969	71387	07-20-2015	0.667836			rectangle	YES
playground	1	G	C27	2	2	8	island	screw	pistol	skull	screw	2	2	screw	island	pistol	skull	weak	7	0	0	0	1	2786	34231	657	35351	07-20-2015	0.694792			island	YES
playground	1	H	C27	2	1	4	island	screw	pistol	horse	island	1	1	island	screw	pistol	horse	weak	7	0	0	0	0	1622	34093	1011	35565	07-20-2015	0.676065			screw	YES
puddle	1	E	C27	2	2	5	picture	queen	minister	birth	minister	3	3	minister	queen	picture	birth	weak	7	0	0	0	0	6071	49608	883	50952	07-20-2015	0.687361			kite	NO
puddle	1	F	C27	2	1	1	picture	queen	kite	rectangle	kite	3	3	kite	queen	picture	rectangle	strong	7	0	0	0	0	2256	74107	1076	75643	07-20-2015	0.667836			minister	NO
school	1	A	C27	2	2	7	duck	mineral	sand	storm	duck	1	1	duck	mineral	sand	storm	strong	7	0	0	0	1	1692	27891	918	29267	07-20-2015	0.692326			storm	YES
school	1	B	C27	2	1	3	storm	duck	sand	sponge	storm	1	1	storm	duck	sand	sponge	strong	7	0	0	0	0	3366	22676	606	23732	07-20-2015	0.67353			duck	YES
stone	1	E	C27	2	2	5	star	minister	cappuccino	birth	birth	4	4	birth	minister	cappuccino	star	strong	7	0	0	0	0	2203	20264	1025	21752	07-20-2015	0.687361			queen	NO
stone	1	F	C27	2	1	1	kite	minister	cappuccino	queen	queen	4	4	queen	minister	cappuccino	kite	strong	7	0	0	0	0	3291	55947	1414	57819	07-20-2015	0.667836			birth	NO
sun	1	G	C27	2	2	8	river	turtle	chain	horse	horse	4	4	horse	turtle	chain	river	weak	7	0	0	0	0	6244	42055	730	43239	07-20-2015	0.694792			ear	NO
sun	1	H	C27	2	1	4	ear	skull	chain	horse	ear	1	1	ear	skull	chain	horse	weak	7	0	0	0	0	1545	37565	1209	39229	07-20-2015	0.676065			horse	YES
vegetable	1	E	C27	2	2	5	cloud	court	star	queen	star	3	3	star	court	cloud	queen	strong	7	0	0	0	1	2075	16120	1030	17608	07-20-2015	0.687361			court	YES
vegetable	1	F	C27	2	1	1	court	star	cloud	minister	court	1	1	court	star	cloud	minister	weak	4	0	0	0	0	8995	46955	4796	52203	07-20-2015	0.667836			star	YES
violin	1	A	C27	2	2	7	beer	shirt	rose	duck	rose	3	3	rose	shirt	beer	duck	weak	7	0	0	0	0	2973	36371	885	37715	07-20-2015	0.692326			fur	N
violin	1	B	C27	2	1	3	fur	rose	beer	duck	fur	1	1	fur	rose	beer	duck	weak	7	0	0	0	0	2058	29716	1078	31252	07-20-2015	0.67353			rose	YES
war	1	A	C27	2	2	7	fur	bottle	cream	storm	fur	1	1	fur	bottle	cream	storm	weak	7	0	0	0	0	1784	44163	655	45283	07-20-2015	0.692326			shirt	N
war	1	B	C27	2	1	3	fur	shirt	cream	sponge	shirt	2	2	shirt	fur	cream	sponge	weak	7	0	0	0	0	2662	38484	1034	39972	07-20-2015	0.67353			fur	YES
water	1	C	C27	2	2	6	police	poster	volcano	pencil	volcano	3	3	volcano	poster	police	pencil	weak	7	0	0	0	1	4800	34496	862	35824	07-20-2015	0.689942			poster	YES
water	1	D	C27	2	1	2	police	college	poster	number	poster	3	3	poster	college	police	number	weak	7	0	0	0	0	2541	29170	837	30466	07-20-2015	0.670937			volcano	NO
wedding	1	G	C27	2	2	8	river	rubber	lion	turtle	turtle	4	4	turtle	rubber	lion	river	strong	7	0	0	0	1	2662	13463	715	14631	07-20-2015	0.694792			rubber	YES
wedding	1	H	C27	2	1	4	turtle	rubber	lion	island	rubber	2	2	rubber	turtle	lion	island	strong	7	0	0	0	0	3346	13773	1083	15309	07-20-2015	0.676065			turtle	YES
wine	1	C	C27	2	2	6	number	rabbit	balloon	mail	mail	4	4	mail	rabbit	balloon	number	weak	7	0	0	0	1	1834	38112	991	39568	07-20-2015	0.689942			rabbit	YES
wine	1	D	C27	2	1	2	poster	rabbit	balloon	pencil	rabbit	2	2	rabbit	poster	balloon	pencil	weak	7	0	0	0	0	2994	33922	601	34978	07-20-2015	0.670937			mail	NO
apple	1	F	C5	2	2	6	rectangle	poet	vicar	minister	rectangle	1	1	rectangle	poet	vicar	minister	weak	7	0	0	0	1	6189	59203	1861	61523	07-17-2015	0.621123			poet	YES
apple	1	E	C5	2	1	2	poet	rectangle	vicar	court	poet	1	1	poet	rectangle	vicar	court	weak	7	0	0	0	0	3454	49643	1234	51339	07-17-2015	0.600231			rectangle	YES
baton	1	B	C5	2	2	8	mineral	shirt	tiger	bottle	bottle	4	4	bottle	shirt	tiger	mineral	weak	2	0	0	0	1	9622	60776	2454	63672	07-17-2015	0.626655			shirt	YES
baton	1	A	C5	2	1	4	tiger	rose	shirt	sponge	shirt	3	3	shirt	rose	tiger	sponge	weak	1	0	0	0	0	19904	60733	4151	65325	07-17-2015	0.605891			bottle	N
beach	1	D	C5	2	2	7	pencil	number	graph	college	college	4	4	college	number	graph	pencil	strong	7	0	0	0	1	3745	34269	1130	35853	07-17-2015	0.624039			pencil	YES
beach	1	C	C5	2	1	3	pencil	college	graph	wheel	pencil	1	1	pencil	college	graph	wheel	strong	7	0	0	0	0	2775	29556	1127	31124	07-17-2015	0.602951			college	YES
bench	1	F	C5	2	2	6	poet	birth	rock	minister	minister	4	4	minister	birth	rock	poet	strong	7	0	0	0	0	4700	81891	1328	83651	07-17-2015	0.621123			kite	NO
bench	1	E	C5	2	1	2	star	birth	rock	kite	kite	4	4	kite	birth	rock	star	weak	7	0	0	0	0	3196	67947	1419	69819	07-17-2015	0.600231			minister	NO
bicycle	1	B	C5	2	2	8	sponge	mineral	present	storm	mineral	2	2	mineral	sponge	present	storm	strong	7	0	0	0	1	4953	35512	1058	37016	07-17-2015	0.626655			sponge	YES
bicycle	1	A	C5	2	1	4	mineral	duck	present	sponge	sponge	4	4	sponge	duck	present	mineral	strong	7	0	0	0	0	3073	32189	1174	33805	07-17-2015	0.605891			mineral	YES
bullet	1	F	C5	2	2	6	kite	star	pond	poet	star	2	2	star	kite	pond	poet	strong	7	0	0	0	0	5856	50339	1798	52579	07-17-2015	0.621123			queen	NO
bullet	1	E	C5	2	1	2	kite	queen	pond	birth	queen	2	2	queen	kite	pond	birth	strong	7	0	0	0	0	6311	43819	1499	45755	07-17-2015	0.600231			star	NO
camera	1	H	C5	2	2	5	cider	horse	turtle	island	turtle	3	3	turtle	horse	cider	island	weak	7	0	0	0	0	4176	47682	1161	49282	07-17-2015	0.6175			river	NO
camera	1	G	C5	2	1	1	river	horse	cider	rubber	river	1	1	river	horse	cider	rubber	strong	7	0	0	0	0	2742	74320	1895	76672	07-17-2015	0.596493			turtle	NO
chicken	1	D	C5	2	2	7	wheel	volcano	teacher	mail	mail	4	4	mail	volcano	teacher	wheel	weak	7	0	0	0	0	3800	22477	1487	24413	07-17-2015	0.624039			poster	NO
chicken	1	C	C5	2	1	3	mail	poster	teacher	number	poster	2	2	poster	mail	teacher	number	weak	7	0	0	0	0	3659	19060	1272	20772	07-17-2015	0.602951			mail	YES
christmas	1	D	C5	2	2	7	wheel	volcano	car	college	volcano	2	2	volcano	wheel	car	college	weak	7	0	0	0	0	5151	16397	1360	18221	07-17-2015	0.624039			rabbit	NO
christmas	1	C	C5	2	1	3	pencil	volcano	car	rabbit	rabbit	4	4	rabbit	volcano	car	pencil	weak	7	0	0	0	0	4951	13204	1313	14964	07-17-2015	0.602951			volcano	YES
church	1	H	C5	2	2	5	screw	ear	orange	river	river	4	4	river	ear	orange	screw	weak	2	0	0	0	0	9158	39234	3368	43058	07-17-2015	0.6175			skull	NO
church	1	G	C5	2	1	1	orange	ear	skull	turtle	skull	3	3	skull	ear	orange	turtle	strong	7	0	0	0	0	3206	67552	3108	71120	07-17-2015	0.596493			river	NO
coffee	1	H	C5	2	2	5	river	horse	nurse	screw	horse	2	2	horse	river	nurse	screw	strong	7	0	0	0	0	4670	82450	1251	84146	07-17-2015	0.6175			ear	NO
coffee	1	G	C5	2	1	1	nurse	river	ear	skull	ear	3	3	ear	river	nurse	skull	weak	7	0	0	0	0	3734	103488	1455	105408	07-17-2015	0.596493			horse	NO
fairy	1	D	C5	2	2	7	wheel	mail	trumpet	number	wheel	1	1	wheel	mail	trumpet	number	strong	7	0	0	0	1	3714	28573	1052	30077	07-17-2015	0.624039			number	YES
fairy	1	C	C5	2	1	3	number	wheel	trumpet	college	number	1	1	number	wheel	trumpet	college	strong	7	0	0	0	0	3508	24724	1175	26340	07-17-2015	0.602951			wheel	YES
farm	1	D	C5	2	2	7	kiss	pencil	number	college	number	3	3	number	pencil	kiss	college	strong	7	0	0	0	1	3661	56813	1018	58269	07-17-2015	0.624039			college	YES
farm	1	C	C5	2	1	3	number	college	kiss	wheel	college	2	2	college	number	kiss	wheel	strong	7	0	0	0	0	2456	57396	1476	59316	07-17-2015	0.602951			number	YES
fruit	1	B	C5	2	2	8	tap	storm	duck	mineral	duck	3	3	duck	storm	tap	mineral	strong	7	0	0	0	1	3632	23944	910	25304	07-17-2015	0.626655			storm	YES
fruit	1	A	C5	2	1	4	sponge	storm	tap	duck	storm	2	2	storm	sponge	tap	duck	strong	7	0	0	0	0	2800	21885	1024	23341	07-17-2015	0.605891			duck	YES
garden	0	H	C5	2	2	5	ear	island	hair	screw	screw	4	2	island	island	hair	ear	strong	7	0	0	1	1	3001	52722	944	54114	07-17-2015	0.6175			island	YES
garden	1	G	C5	2	1	1	island	screw	hair	rubber	island	1	1	island	screw	hair	rubber	weak	6	0	0	0	0	4810	81936	2856	85248	07-17-2015	0.596493			screw	YES
hotel	1	H	C5	2	2	5	pliers	rubber	skull	ear	skull	3	3	skull	rubber	pliers	ear	weak	7	0	0	0	1	5138	28066	1092	29618	07-17-2015	0.6175			rubber	YES
hotel	1	G	C5	2	1	1	skull	rubber	pliers	turtle	rubber	2	2	rubber	skull	pliers	turtle	strong	7	0	0	0	0	2825	59440	3990	63888	07-17-2015	0.596493			skull	YES
lunch	1	F	C5	2	2	6	court	birth	slide	rectangle	birth	2	2	birth	court	slide	rectangle	weak	7	0	0	0	1	3776	15667	1176	17299	07-17-2015	0.621123			court	YES
lunch	1	E	C5	2	1	2	court	star	slide	queen	court	1	1	court	star	slide	queen	strong	7	0	0	0	0	8234	23115	2226	25771	07-17-2015	0.600231			birth	NO
milk	1	D	C5	2	2	7	pencil	rabbit	relay	wheel	pencil	1	1	pencil	rabbit	relay	wheel	strong	7	0	0	0	1	2975	50845	1431	52717	07-17-2015	0.624039			wheel	YES
milk	1	C	C5	2	1	3	relay	pencil	wheel	college	wheel	3	3	wheel	pencil	relay	college	strong	7	0	0	0	0	3356	50932	3125	54500	07-17-2015	0.602951			pencil	YES
officers	1	B	C5	2	2	8	storm	bottle	hammer	rose	rose	4	4	rose	bottle	hammer	storm	weak	6	0	0	0	1	5863	77128	1916	79496	07-17-2015	0.626655			bottle	YES
officers	1	A	C5	2	1	4	fur	bottle	hammer	mineral	bottle	2	2	bottle	fur	hammer	mineral	weak	7	0	0	0	0	3615	75053	1134	76637	07-17-2015	0.605891			rose	N
party	1	B	C5	2	2	8	cat	mineral	sponge	duck	sponge	3	3	sponge	mineral	cat	duck	strong	7	0	0	0	1	4870	17800	1618	19880	07-17-2015	0.626655			mineral	YES
party	1	A	C5	2	1	4	sponge	storm	cat	mineral	mineral	4	4	mineral	storm	cat	sponge	strong	7	0	0	0	0	4456	16493	1701	18653	07-17-2015	0.605891			sponge	YES
pear	1	F	C5	2	2	6	bride	rectangle	poet	kite	poet	3	3	poet	rectangle	bride	kite	weak	7	0	0	0	1	6362	68323	1019	69779	07-17-2015	0.621123			rectangle	YES
pear	1	E	C5	2	1	2	poet	rectangle	bride	court	rectangle	2	2	rectangle	poet	bride	court	weak	7	0	0	0	0	3792	55563	1479	57483	07-17-2015	0.600231			poet	YES
playground	1	H	C5	2	2	5	island	screw	pistol	horse	island	1	1	island	screw	pistol	horse	strong	7	0	0	0	1	15833	70386	1634	72466	07-17-2015	0.6175			screw	YES
playground	1	G	C5	2	1	1	island	screw	pistol	skull	screw	2	2	screw	island	pistol	skull	weak	7	0	0	0	0	3093	88800	2136	91392	07-17-2015	0.596493			island	YES
puddle	1	F	C5	2	2	6	picture	queen	kite	rectangle	kite	3	3	kite	queen	picture	rectangle	strong	7	0	0	0	0	4354	74563	1747	76755	07-17-2015	0.621123			minister	NO
puddle	1	E	C5	2	1	2	picture	queen	minister	birth	minister	3	3	minister	queen	picture	birth	weak	7	0	0	0	0	4620	62539	1330	64315	07-17-2015	0.600231			kite	NO
school	1	B	C5	2	2	8	storm	duck	sand	sponge	storm	1	1	storm	duck	sand	sponge	strong	7	0	0	0	1	3096	28840	827	30120	07-17-2015	0.626655			duck	YES
school	1	A	C5	2	1	4	duck	mineral	sand	storm	duck	1	1	duck	mineral	sand	storm	strong	7	0	0	0	0	3477	27261	986	28685	07-17-2015	0.605891			storm	YES
stone	0	F	C5	2	2	6	kite	minister	cappuccino	queen	queen	4	2	minister	minister	cappuccino	kite	strong	1	0	0	0	0	12546	41699	1901	44051	07-17-2015	0.621123			birth	NO
stone	1	E	C5	2	1	2	star	minister	cappuccino	birth	birth	4	4	birth	minister	cappuccino	star	strong	7	0	0	0	0	3658	35451	1175	37067	07-17-2015	0.600231			queen	NO
sun	1	H	C5	2	2	5	ear	skull	chain	horse	ear	1	1	ear	skull	chain	horse	strong	7	0	0	0	1	2704	75602	1299	77346	07-17-2015	0.6175			horse	YES
sun	1	G	C5	2	1	1	river	turtle	chain	horse	horse	4	4	horse	turtle	chain	river	weak	6	0	0	0	0	4976	96832	2008	99296	07-17-2015	0.596493			ear	NO
vegetable	1	F	C5	2	2	6	court	star	cloud	minister	court	1	1	court	star	cloud	minister	weak	4	0	0	0	1	7431	25171	3086	28707	07-17-2015	0.621123			star	YES
vegetable	1	E	C5	2	1	2	cloud	court	star	queen	star	3	3	star	court	cloud	queen	strong	7	0	0	0	0	3512	29723	1195	31355	07-17-2015	0.600231			court	YES
violin	0	B	C5	2	2	8	fur	rose	beer	duck	fur	1	2	rose	rose	beer	duck	weak	1	0	0	1	1	10343	47800	2474	50712	07-17-2015	0.626655			rose	YES
violin	1	A	C5	2	1	4	beer	shirt	rose	duck	rose	3	3	rose	shirt	beer	duck	weak	7	0	0	0	0	4597	38845	1117	40397	07-17-2015	0.605891			fur	N
war	1	B	C5	2	2	8	fur	shirt	cream	sponge	shirt	2	2	shirt	fur	cream	sponge	weak	7	0	0	0	1	4627	68744	1641	70824	07-17-2015	0.626655			fur	YES
war	1	A	C5	2	1	4	fur	bottle	cream	storm	fur	1	1	fur	bottle	cream	storm	weak	7	0	0	0	0	3297	69053	1484	70989	07-17-2015	0.605891			shirt	N
water	1	D	C5	2	2	7	police	college	poster	number	poster	3	3	poster	college	police	number	weak	7	0	0	0	0	3644	39933	793	41165	07-17-2015	0.624039			volcano	NO
water	1	C	C5	2	1	3	police	poster	volcano	pencil	volcano	3	3	volcano	poster	police	pencil	weak	5	0	0	0	0	5593	37156	1977	39572	07-17-2015	0.602951			poster	YES
wedding	1	H	C5	2	2	5	turtle	rubber	lion	island	rubber	2	2	rubber	turtle	lion	island	weak	7	0	0	0	1	3689	20418	1604	22482	07-17-2015	0.6175			turtle	YES
wedding	1	G	C5	2	1	1	river	rubber	lion	turtle	turtle	4	4	turtle	rubber	lion	river	strong	7	0	0	0	0	3625	47760	7909	56160	07-17-2015	0.596493			rubber	YES
wine	1	D	C5	2	2	7	poster	rabbit	balloon	pencil	rabbit	2	2	rabbit	poster	balloon	pencil	weak	7	0	0	0	0	4504	46109	883	47437	07-17-2015	0.624039			mail	NO
wine	1	C	C5	2	1	3	number	rabbit	balloon	mail	mail	4	4	mail	rabbit	balloon	number	weak	7	0	0	0	0	5225	45236	1464	47140	07-17-2015	0.602951			rabbit	YES
apple	0	F	P5	1	2	7	rectangle	poet	vicar	minister	rectangle	1	4	minister	poet	vicar	minister	weak	2	0	0	0	1	41695	139810	404	140645	03-16-2015	0.430521			poet	YES
apple	1	E	P5	1	1	3	poet	rectangle	vicar	court	poet	1	1	poet	rectangle	vicar	court	weak	2	0	0	0	0	9101	65880	2459	68779	03-16-2015	0.409398			rectangle	YES
baton	1	B	P5	1	2	8	mineral	shirt	tiger	bottle	bottle	4	4	bottle	shirt	tiger	mineral	weak	2	0	0	0	0	11780	103122	78	103635	03-16-2015	0.43522			shirt	YES
baton	0	A	P5	1	1	4	tiger	rose	shirt	sponge	shirt	3	4	sponge	rose	tiger	sponge	weak	2	0	0	0	0	8402	101381	1428	103246	03-16-2015	0.412986			bottle	N
beach	0	D	P5	1	2	5	pencil	number	graph	college	college	4	2	number	number	graph	pencil	strong	2	0	0	0	1	20644	92056	724	93207	03-16-2015	0.417708			pencil	YES
beach	1	C	P5	1	1	1	pencil	college	graph	wheel	pencil	1	1	pencil	college	graph	wheel	strong	2	0	0	0	0	25617	109037	2680	112168	03-16-2015	0.4014			college	YES
bench	1	F	P5	1	2	7	poet	birth	rock	minister	minister	4	4	minister	birth	rock	poet	strong	2	0	0	0	0	24814	196770	293	197498	03-16-2015	0.430521			kite	NO
bench	1	E	P5	1	1	3	star	birth	rock	kite	kite	4	4	kite	birth	rock	star	weak	2	0	0	0	0	27115	124014	919	125373	03-16-2015	0.409398			minister	NO
bicycle	0	B	P5	1	2	8	sponge	mineral	present	storm	mineral	2	4	storm	sponge	present	storm	strong	2	0	0	0	1	9964	75005	273	75708	03-16-2015	0.43522			sponge	YES
bicycle	1	A	P5	1	1	4	mineral	duck	present	sponge	sponge	4	4	sponge	duck	present	mineral	strong	2	0	0	0	0	9361	66647	1224	68302	03-16-2015	0.412986			mineral	YES
bullet	0	F	P5	1	2	7	kite	star	pond	poet	star	2	1	kite	kite	pond	poet	strong	2	0	0	0	0	11275	96623	624	97686	03-16-2015	0.430521			queen	NO
bullet	1	E	P5	1	1	3	kite	queen	pond	birth	queen	2	2	queen	kite	pond	birth	strong	2	0	0	0	0	8382	55001	898	56340	03-16-2015	0.409398			star	NO
camera	1	H	P5	1	2	6	cider	horse	turtle	island	turtle	3	3	turtle	horse	cider	island	weak	2	0	0	0	0	11487	75972	494	76910	03-16-2015	0.426956			river	NO
camera	1	G	P5	1	1	2	river	horse	cider	rubber	river	1	1	river	horse	cider	rubber	strong	2	0	0	0	0	7414	49687	1977	52104	03-16-2015	0.406042			turtle	NO
chicken	0	D	P5	1	2	5	wheel	volcano	teacher	mail	mail	4	1	wheel	volcano	teacher	wheel	weak	2	0	0	0	0	28674	53733	807	54974	03-16-2015	0.417708			poster	NO
chicken	0	C	P5	1	1	1	mail	poster	teacher	number	poster	2	4	number	mail	teacher	number	weak	2	0	0	0	0	11673	62893	2095	65430	03-16-2015	0.4014			mail	YES
christmas	0	D	P5	1	2	5	wheel	volcano	car	college	volcano	2	1	wheel	wheel	car	college	weak	2	0	0	0	0	16362	23224	959	24614	03-16-2015	0.417708			rabbit	NO
christmas	1	C	P5	1	1	1	pencil	volcano	car	rabbit	rabbit	4	4	rabbit	volcano	car	pencil	weak	2	0	0	0	0	35662	43754	6536	50788	03-16-2015	0.4014			volcano	YES
church	0	H	P5	1	2	6	screw	ear	orange	river	river	4	1	screw	ear	orange	screw	weak	2	0	0	0	0	26602	62864	751	64049	03-16-2015	0.426956			skull	NO
church	1	G	P5	1	1	2	orange	ear	skull	turtle	skull	3	3	skull	ear	orange	turtle	strong	2	0	0	0	0	10418	40109	1294	41846	03-16-2015	0.406042			river	NO
coffee	1	H	P5	1	2	6	river	horse	nurse	screw	horse	2	2	horse	river	nurse	screw	strong	2	0	0	0	0	8388	134967	640	136042	03-16-2015	0.426956			ear	NO
coffee	1	G	P5	1	1	2	nurse	river	ear	skull	ear	3	3	ear	river	nurse	skull	weak	2	0	0	0	0	8137	118286	951	119672	03-16-2015	0.406042			horse	NO
fairy	1	D	P5	1	2	5	wheel	mail	trumpet	number	wheel	1	1	wheel	mail	trumpet	number	strong	2	0	0	0	1	14808	70212	329	70972	03-16-2015	0.417708			number	YES
fairy	1	C	P5	1	1	1	number	wheel	trumpet	college	number	1	1	number	wheel	trumpet	college	strong	2	0	0	0	0	14116	79991	2542	82971	03-16-2015	0.4014			wheel	YES
farm	0	D	P5	1	2	5	kiss	pencil	number	college	number	3	2	pencil	pencil	kiss	college	strong	2	0	0	0	0	27978	175621	559	176609	03-16-2015	0.417708			college	YES
farm	0	C	P5	1	1	1	number	college	kiss	wheel	college	2	1	number	number	kiss	wheel	strong	2	0	0	0	0	15786	176690	1588	178718	03-16-2015	0.4014			number	YES
fruit	0	B	P5	1	2	8	tap	storm	duck	mineral	duck	3	4	mineral	storm	tap	mineral	strong	2	0	0	0	1	31228	51754	737	52928	03-16-2015	0.43522			storm	YES
fruit	1	A	P5	1	1	4	sponge	storm	tap	duck	storm	2	2	storm	sponge	tap	duck	strong	2	0	0	0	0	9123	44168	887	45490	03-16-2015	0.412986			duck	YES
garden	1	H	P5	1	2	6	ear	island	hair	screw	screw	4	4	screw	island	hair	ear	strong	2	0	0	0	1	10484	87835	1697	89960	03-16-2015	0.426956			island	YES
garden	1	G	P5	1	1	2	island	screw	hair	rubber	island	1	1	island	screw	hair	rubber	weak	2	0	0	0	0	30239	82772	2376	85589	03-16-2015	0.406042			screw	YES
hotel	0	H	P5	1	2	6	pliers	rubber	skull	ear	skull	3	2	rubber	rubber	pliers	ear	weak	2	0	0	1	1	11476	34119	1266	35823	03-16-2015	0.426956			rubber	YES
hotel	1	G	P5	1	1	2	skull	rubber	pliers	turtle	rubber	2	2	rubber	skull	pliers	turtle	strong	2	0	0	0	0	7943	26471	2329	29246	03-16-2015	0.406042			skull	YES
lunch	1	F	P5	1	2	7	court	birth	slide	rectangle	birth	2	2	birth	court	slide	rectangle	weak	2	0	0	0	0	42455	50537	240	51216	03-16-2015	0.430521			court	YES
lunch	0	E	P5	1	1	3	court	star	slide	queen	court	1	2	star	star	slide	queen	strong	2	0	0	0	0	9397	17566	2157	20168	03-16-2015	0.409398			birth	NO
milk	0	D	P5	1	2	5	pencil	rabbit	relay	wheel	pencil	1	4	wheel	rabbit	relay	wheel	strong	2	0	0	0	0	11132	146075	712	147218	03-16-2015	0.417708			wheel	YES
milk	0	C	P5	1	1	1	relay	pencil	wheel	college	wheel	3	4	college	pencil	relay	college	strong	2	0	0	0	0	13004	158268	1775	160473	03-16-2015	0.4014			pencil	YES
officers	1	B	P5	1	2	8	storm	bottle	hammer	rose	rose	4	4	rose	bottle	hammer	storm	weak	2	0	0	0	0	9767	129917	638	130981	03-16-2015	0.43522			bottle	YES
officers	0	A	P5	1	1	4	fur	bottle	hammer	mineral	bottle	2	4	mineral	fur	hammer	mineral	weak	2	0	0	0	0	16930	131231	778	132440	03-16-2015	0.412986			rose	N
party	1	B	P5	1	2	8	cat	mineral	sponge	duck	sponge	3	3	sponge	mineral	cat	duck	strong	2	0	0	0	0	13408	19396	269	20093	03-16-2015	0.43522			mineral	YES
party	0	A	P5	1	1	4	sponge	storm	cat	mineral	mineral	4	1	sponge	storm	cat	sponge	strong	2	0	0	0	0	22828	32341	1837	34610	03-16-2015	0.412986			sponge	YES
pear	1	F	P5	1	2	7	bride	rectangle	poet	kite	poet	3	3	poet	rectangle	bride	kite	weak	2	0	0	0	0	9318	150394	917	151752	03-16-2015	0.430521			rectangle	YES
pear	0	E	P5	1	1	3	poet	rectangle	bride	court	rectangle	2	4	court	poet	bride	court	weak	2	0	0	0	0	14071	83282	710	84425	03-16-2015	0.409398			poet	YES
playground	1	H	P5	1	2	6	island	screw	pistol	horse	island	1	1	island	screw	pistol	horse	strong	2	0	0	0	1	10398	100783	267	101480	03-16-2015	0.426956			screw	YES
playground	1	G	P5	1	1	2	island	screw	pistol	skull	screw	2	2	screw	island	pistol	skull	weak	2	0	0	0	0	11890	97910	1574	99926	03-16-2015	0.406042			island	YES
puddle	1	F	P5	1	2	7	picture	queen	kite	rectangle	kite	3	3	kite	queen	picture	rectangle	strong	2	0	0	0	0	17446	169634	1453	171521	03-16-2015	0.430521			minister	NO
puddle	1	E	P5	1	1	3	picture	queen	minister	birth	minister	3	3	minister	queen	picture	birth	weak	2	0	0	0	0	10161	95012	1028	96473	03-16-2015	0.409398			kite	NO
school	1	B	P5	1	2	8	storm	duck	sand	sponge	storm	1	1	storm	duck	sand	sponge	strong	2	0	0	0	1	10024	63385	780	64601	03-16-2015	0.43522			duck	YES
school	1	A	P5	1	1	4	duck	mineral	sand	storm	duck	1	1	duck	mineral	sand	storm	strong	2	0	0	0	0	9202	55125	1295	56860	03-16-2015	0.412986			storm	YES
stone	1	F	P5	1	2	7	kite	minister	cappuccino	queen	queen	4	4	queen	minister	cappuccino	kite	strong	2	0	0	0	0	10667	84252	233	84913	03-16-2015	0.430521			birth	NO
stone	1	E	P5	1	1	3	star	minister	cappuccino	birth	birth	4	4	birth	minister	cappuccino	star	strong	2	0	0	0	0	11640	45259	488	46188	03-16-2015	0.409398			queen	NO
sun	0	H	P5	1	2	6	ear	skull	chain	horse	ear	1	2	skull	skull	chain	horse	strong	2	0	0	0	0	23210	125125	580	126140	03-16-2015	0.426956			horse	YES
sun	0	G	P5	1	1	2	river	turtle	chain	horse	horse	4	1	river	turtle	chain	river	weak	2	0	0	0	0	6940	107297	1988	109714	03-16-2015	0.406042			ear	NO
vegetable	0	F	P5	1	2	7	court	star	cloud	minister	court	1	4	minister	star	cloud	minister	weak	2	0	0	0	1	20655	72299	425	73157	03-16-2015	0.430521			star	YES
vegetable	1	E	P5	1	1	3	cloud	court	star	queen	star	3	3	star	court	cloud	queen	strong	2	0	0	0	0	10772	31374	1368	33182	03-16-2015	0.409398			court	YES
violin	1	B	P5	1	2	8	fur	rose	beer	duck	fur	1	1	fur	rose	beer	duck	weak	2	0	1	0	0	13030	89166	1299	90904	03-16-2015	0.43522			rose	YES
violin	0	A	P5	1	1	4	beer	shirt	rose	duck	rose	3	4	duck	shirt	beer	duck	weak	2	0	0	0	0	23008	91741	365	92542	03-16-2015	0.412986			fur	N
war	0	B	P5	1	2	8	fur	shirt	cream	sponge	shirt	2	4	sponge	fur	cream	sponge	weak	2	0	0	0	1	14848	118907	389	119721	03-16-2015	0.43522			fur	YES
war	1	A	P5	1	1	4	fur	bottle	cream	storm	fur	1	1	fur	bottle	cream	storm	weak	2	0	0	0	0	8574	112247	1192	113872	03-16-2015	0.412986			shirt	N
water	0	D	P5	1	2	5	police	college	poster	number	poster	3	1	police	college	police	number	weak	2	0	0	0	0	25375	119011	761	120197	03-16-2015	0.417708			volcano	NO
water	1	C	P5	1	1	1	police	poster	volcano	pencil	volcano	3	3	volcano	poster	police	pencil	weak	2	0	0	0	0	16494	129106	2006	131546	03-16-2015	0.4014			poster	YES
wedding	0	H	P5	1	2	6	turtle	rubber	lion	island	rubber	2	1	turtle	turtle	lion	island	weak	2	0	0	1	1	10579	19620	2159	22212	03-16-2015	0.426956			turtle	YES
wedding	1	G	P5	1	1	2	river	rubber	lion	turtle	turtle	4	4	turtle	rubber	lion	river	strong	2	0	0	0	0	8164	15012	2633	18087	03-16-2015	0.406042			rubber	YES
wine	1	D	P5	1	2	5	poster	rabbit	balloon	pencil	rabbit	2	2	rabbit	poster	balloon	pencil	weak	2	0	0	0	0	8774	129397	4685	134515	03-16-2015	0.417708			mail	NO
wine	0	C	P5	1	1	1	number	rabbit	balloon	mail	mail	4	2	rabbit	rabbit	balloon	number	weak	2	0	0	0	0	11189	143168	1227	144836	03-16-2015	0.4014			rabbit	YES
apple	1	E	C6	2	2	8	poet	rectangle	vicar	court	poet	1	1	poet	rectangle	vicar	court	weak	7	0	0	0	1	3428	26432	810	27696	07-16-2015	0.563843			rectangle	YES
apple	1	F	C6	2	1	4	rectangle	poet	vicar	minister	rectangle	1	1	rectangle	poet	vicar	minister	weak	7	0	0	0	0	6617	47676	944	49068	07-16-2015	0.546678			poet	YES
baton	1	A	C6	2	2	6	tiger	rose	shirt	sponge	shirt	3	3	shirt	rose	tiger	sponge	weak	7	0	0	0	0	2226	31878	984	33302	07-16-2015	0.55875			bottle	N
baton	1	B	C6	2	1	2	mineral	shirt	tiger	bottle	bottle	4	4	bottle	shirt	tiger	mineral	weak	3	0	0	0	0	7728	47113	1851	49417	07-16-2015	0.5414			shirt	YES
beach	1	C	C6	2	2	5	pencil	college	graph	wheel	pencil	1	1	pencil	college	graph	wheel	strong	7	0	0	0	1	2654	31020	1218	32700	07-16-2015	0.555995			college	YES
beach	1	D	C6	2	1	1	pencil	number	graph	college	college	4	4	college	number	graph	pencil	strong	7	0	0	0	0	2881	54701	1069	56221	07-16-2015	0.537743			pencil	YES
bench	1	E	C6	2	2	8	star	birth	rock	kite	kite	4	4	kite	birth	rock	star	weak	7	0	0	0	0	3574	51088	950	52496	07-16-2015	0.563843			minister	NO
bench	1	F	C6	2	1	4	poet	birth	rock	minister	minister	4	4	minister	birth	rock	poet	strong	7	0	0	0	0	1778	60333	745	61516	07-16-2015	0.546678			kite	NO
bicycle	1	A	C6	2	2	6	mineral	duck	present	sponge	sponge	4	4	sponge	duck	present	mineral	strong	7	0	0	0	1	2516	23254	1087	24774	07-16-2015	0.55875			mineral	YES
bicycle	1	B	C6	2	1	2	sponge	mineral	present	storm	mineral	2	2	mineral	sponge	present	storm	strong	7	0	0	0	0	2523	33177	932	34569	07-16-2015	0.5414			sponge	YES
bullet	1	E	C6	2	2	8	kite	queen	pond	birth	queen	2	2	queen	kite	pond	birth	strong	7	0	0	0	0	2389	21344	756	22560	07-16-2015	0.563843			star	NO
bullet	1	F	C6	2	1	4	kite	star	pond	poet	star	2	2	star	kite	pond	poet	strong	7	0	0	0	0	2432	39309	877	40620	07-16-2015	0.546678			queen	NO
camera	1	G	C6	2	2	7	river	horse	cider	rubber	river	1	1	river	horse	cider	rubber	strong	7	0	0	0	0	2991	26188	871	27500	07-16-2015	0.561366			turtle	NO
camera	1	H	C6	2	1	3	cider	horse	turtle	island	turtle	3	3	turtle	horse	cider	island	weak	7	0	0	0	0	2657	39033	902	40393	07-16-2015	0.544097			river	NO
chicken	1	C	C6	2	2	5	mail	poster	teacher	number	poster	2	2	poster	mail	teacher	number	weak	7	0	0	0	1	2881	22316	909	23676	07-16-2015	0.555995			mail	YES
chicken	1	D	C6	2	1	1	wheel	volcano	teacher	mail	mail	4	4	mail	volcano	teacher	wheel	weak	7	0	0	0	0	7501	44541	1328	46333	07-16-2015	0.537743			poster	NO
christmas	1	C	C6	2	2	5	pencil	volcano	car	rabbit	rabbit	4	4	rabbit	volcano	car	pencil	weak	7	0	0	0	1	4527	17580	937	18972	07-16-2015	0.555995			volcano	YES
christmas	1	D	C6	2	1	1	wheel	volcano	car	college	volcano	2	2	volcano	wheel	car	college	weak	7	0	0	0	0	3578	31821	4314	36589	07-16-2015	0.537743			rabbit	NO
church	1	G	C6	2	2	7	orange	ear	skull	turtle	skull	3	3	skull	ear	orange	turtle	strong	7	0	0	0	0	2276	20940	1367	22764	07-16-2015	0.561366			river	NO
church	1	H	C6	2	1	3	screw	ear	orange	river	river	4	4	river	ear	orange	screw	weak	7	0	0	0	0	3157	34201	1270	35929	07-16-2015	0.544097			skull	NO
coffee	1	G	C6	2	2	7	nurse	river	ear	skull	ear	3	3	ear	river	nurse	skull	weak	7	0	0	0	0	1858	45516	774	46748	07-16-2015	0.561366			horse	NO
coffee	1	H	C6	2	1	3	river	horse	nurse	screw	horse	2	2	horse	river	nurse	screw	strong	7	0	0	0	0	2505	58825	915	60201	07-16-2015	0.544097			ear	NO
fairy	1	C	C6	2	2	5	number	wheel	trumpet	college	number	1	1	number	wheel	trumpet	college	strong	7	0	0	0	1	2615	26732	749	27932	07-16-2015	0.555995			wheel	YES
fairy	1	D	C6	2	1	1	wheel	mail	trumpet	number	wheel	1	1	wheel	mail	trumpet	number	strong	7	0	0	0	0	2778	49549	1369	51373	07-16-2015	0.537743			number	YES
farm	0	C	C6	2	2	5	number	college	kiss	wheel	college	2	4	wheel	number	kiss	wheel	strong	7	0	0	0	1	3857	63948	1254	65644	07-16-2015	0.555995			number	YES
farm	1	D	C6	2	1	1	kiss	pencil	number	college	number	3	3	number	pencil	kiss	college	strong	7	0	0	0	0	3889	86717	852	88013	07-16-2015	0.537743			college	YES
fruit	1	A	C6	2	2	6	sponge	storm	tap	duck	storm	2	2	storm	sponge	tap	duck	strong	7	0	0	0	1	2512	14918	1098	16470	07-16-2015	0.55875			duck	YES
fruit	1	B	C6	2	1	2	tap	storm	duck	mineral	duck	3	3	duck	storm	tap	mineral	strong	7	0	0	0	0	2184	24057	911	25433	07-16-2015	0.5414			storm	YES
garden	1	G	C6	2	2	7	island	screw	hair	rubber	island	1	1	island	screw	hair	rubber	weak	7	0	0	0	1	3282	31244	1182	32876	07-16-2015	0.561366			screw	YES
garden	1	H	C6	2	1	3	ear	island	hair	screw	screw	4	4	screw	island	hair	ear	strong	7	0	0	0	0	2944	43785	857	45097	07-16-2015	0.544097			island	YES
hotel	1	G	C6	2	2	7	skull	rubber	pliers	turtle	rubber	2	2	rubber	skull	pliers	turtle	strong	7	0	0	0	1	2518	16700	1055	18220	07-16-2015	0.561366			skull	YES
hotel	1	H	C6	2	1	3	pliers	rubber	skull	ear	skull	3	3	skull	rubber	pliers	ear	weak	7	0	0	0	0	6701	29113	1024	30601	07-16-2015	0.544097			rubber	YES
lunch	1	E	C6	2	2	8	court	star	slide	queen	court	1	1	court	star	slide	queen	strong	7	0	0	0	0	2714	9456	828	10735	07-16-2015	0.563843			birth	NO
lunch	0	F	C6	2	1	4	court	birth	slide	rectangle	birth	2	1	court	court	slide	rectangle	weak	5	0	0	0	0	7371	16172	1974	18606	07-16-2015	0.546678			court	YES
milk	1	C	C6	2	2	5	relay	pencil	wheel	college	wheel	3	3	wheel	pencil	relay	college	strong	7	0	0	0	1	5686	58396	786	59644	07-16-2015	0.555995			pencil	YES
milk	1	D	C6	2	1	1	pencil	rabbit	relay	wheel	pencil	1	1	pencil	rabbit	relay	wheel	strong	7	0	0	0	0	3157	81053	885	82397	07-16-2015	0.537743			wheel	YES
officers	1	A	C6	2	2	6	fur	bottle	hammer	mineral	bottle	2	2	bottle	fur	hammer	mineral	weak	7	0	0	0	0	5294	53574	2297	56326	07-16-2015	0.55875			rose	N
officers	1	B	C6	2	1	2	storm	bottle	hammer	rose	rose	4	4	rose	bottle	hammer	storm	weak	7	0	0	0	0	3186	63849	721	65033	07-16-2015	0.5414			bottle	YES
party	1	A	C6	2	2	6	sponge	storm	cat	mineral	mineral	4	4	mineral	storm	cat	sponge	strong	7	0	0	0	1	2461	10518	969	11942	07-16-2015	0.55875			sponge	YES
party	1	B	C6	2	1	2	cat	mineral	sponge	duck	sponge	3	3	sponge	mineral	cat	duck	strong	7	0	0	0	0	4705	19913	1044	21417	07-16-2015	0.5414			mineral	YES
pear	1	E	C6	2	2	8	poet	rectangle	bride	court	rectangle	2	2	rectangle	poet	bride	court	weak	7	0	0	0	1	5767	33920	976	35360	07-16-2015	0.563843			poet	YES
pear	1	F	C6	2	1	4	bride	rectangle	poet	kite	poet	3	3	poet	rectangle	bride	kite	weak	7	0	0	0	0	3210	52717	1272	54445	07-16-2015	0.546678			rectangle	YES
playground	1	G	C6	2	2	7	island	screw	pistol	skull	screw	2	2	screw	island	pistol	skull	weak	7	0	0	0	1	2541	35852	950	37260	07-16-2015	0.561366			island	YES
playground	1	H	C6	2	1	3	island	screw	pistol	horse	island	1	1	island	screw	pistol	horse	strong	7	0	0	0	0	4629	50169	875	51497	07-16-2015	0.544097			screw	YES
puddle	1	E	C6	2	2	8	picture	queen	minister	birth	minister	3	3	minister	queen	picture	birth	weak	7	0	0	0	0	9319	45120	1491	47072	07-16-2015	0.563843			kite	NO
puddle	1	F	C6	2	1	4	picture	queen	kite	rectangle	kite	3	3	kite	queen	picture	rectangle	strong	7	0	0	0	0	1939	56828	852	58124	07-16-2015	0.546678			minister	NO
school	1	A	C6	2	2	6	duck	mineral	sand	storm	duck	1	1	duck	mineral	sand	storm	strong	7	0	0	0	1	2221	19126	706	20294	07-16-2015	0.55875			storm	YES
school	1	B	C6	2	1	2	storm	duck	sand	sponge	storm	1	1	storm	duck	sand	sponge	strong	7	0	0	0	0	2840	28713	1046	30217	07-16-2015	0.5414			duck	YES
stone	1	E	C6	2	2	8	star	minister	cappuccino	birth	birth	4	4	birth	minister	cappuccino	star	strong	7	0	0	0	0	2542	17248	807	18512	07-16-2015	0.563843			queen	NO
stone	1	F	C6	2	1	4	kite	minister	cappuccino	queen	queen	4	4	queen	minister	cappuccino	kite	strong	7	0	0	0	0	3001	34813	1168	36445	07-16-2015	0.546678			birth	NO
sun	1	G	C6	2	2	7	river	turtle	chain	horse	horse	4	4	horse	turtle	chain	river	weak	7	0	0	0	0	4143	41836	920	43212	07-16-2015	0.561366			ear	NO
sun	1	H	C6	2	1	3	ear	skull	chain	horse	ear	1	1	ear	skull	chain	horse	strong	7	0	0	0	0	2727	54665	760	55881	07-16-2015	0.544097			horse	YES
vegetable	1	E	C6	2	2	8	cloud	court	star	queen	star	3	3	star	court	cloud	queen	strong	7	0	0	0	1	1946	13136	666	14256	07-16-2015	0.563843			court	YES
vegetable	1	F	C6	2	1	4	court	star	cloud	minister	court	1	1	court	star	cloud	minister	weak	7	0	0	0	0	9700	28749	2145	31357	07-16-2015	0.546678			star	YES
violin	1	A	C6	2	2	6	beer	shirt	rose	duck	rose	3	3	rose	shirt	beer	duck	weak	7	0	0	0	0	2466	27702	1054	29206	07-16-2015	0.55875			fur	N
violin	1	B	C6	2	1	2	fur	rose	beer	duck	fur	1	1	fur	rose	beer	duck	weak	7	0	0	0	0	2750	37753	735	38937	07-16-2015	0.5414			rose	YES
war	0	A	C6	2	2	6	fur	bottle	cream	storm	fur	1	2	bottle	bottle	cream	storm	weak	5	0	0	0	0	12112	45846	1565	47846	07-16-2015	0.55875			shirt	N
war	1	B	C6	2	1	2	fur	shirt	cream	sponge	shirt	2	2	shirt	fur	cream	sponge	weak	5	0	0	0	0	8544	58393	1386	60217	07-16-2015	0.5414			fur	YES
water	1	C	C6	2	2	5	police	poster	volcano	pencil	volcano	3	3	volcano	poster	police	pencil	weak	7	0	0	0	1	8817	41948	1280	43692	07-16-2015	0.555995			poster	YES
water	1	D	C6	2	1	1	police	college	poster	number	poster	3	3	poster	college	police	number	weak	7	0	0	0	0	3745	60397	1498	62349	07-16-2015	0.537743			volcano	NO
wedding	1	G	C6	2	2	7	river	rubber	lion	turtle	turtle	4	4	turtle	rubber	lion	river	strong	7	0	0	0	1	2984	12284	975	13724	07-16-2015	0.561366			rubber	YES
wedding	1	H	C6	2	1	3	turtle	rubber	lion	island	rubber	2	2	rubber	turtle	lion	island	weak	7	0	0	0	0	5627	20425	1082	21961	07-16-2015	0.544097			turtle	YES
wine	1	C	C6	2	2	5	number	rabbit	balloon	mail	mail	4	4	mail	rabbit	balloon	number	weak	7	0	0	0	1	6396	50524	1308	52268	07-16-2015	0.555995			rabbit	YES
wine	1	D	C6	2	1	1	poster	rabbit	balloon	pencil	rabbit	2	2	rabbit	poster	balloon	pencil	weak	3	0	0	0	0	12269	75053	1956	77453	07-16-2015	0.537743			mail	NO
apple	1	F	C7	2	2	8	rectangle	poet	vicar	minister	rectangle	1	1	rectangle	poet	vicar	minister	weak	7	0	0	0	0	3256	40909	1108	42477	42011	0.697199			poet	YES
apple	0	E	C7	2	1	4	poet	rectangle	vicar	court	poet	1	2	rectangle	rectangle	vicar	court	weak	6	0	0	0	0	2947	36908	1676	39036	42011	0.679965			rectangle	YES
baton	1	B	C7	2	2	6	mineral	shirt	tiger	bottle	bottle	4	4	bottle	shirt	tiger	mineral	weak	7	0	0	0	1	3344	36387	1001	37843	42011	0.691759			shirt	YES
baton	1	A	C7	2	1	2	tiger	rose	shirt	sponge	shirt	3	3	shirt	rose	tiger	sponge	weak	7	0	0	0	0	2843	51073	2488	54001	42011	0.674248			bottle	N
beach	1	D	C7	2	2	5	pencil	number	graph	college	college	4	4	college	number	graph	pencil	strong	7	0	0	0	1	2530	31581	828	32861	42011	0.69441			pencil	YES
beach	1	C	C7	2	1	3	pencil	college	graph	wheel	pencil	1	1	pencil	college	graph	wheel	strong	7	0	0	0	0	3136	45303	1169	46935	42011	0.676933			college	YES
bench	1	F	C7	2	2	8	poet	birth	rock	minister	minister	4	4	minister	birth	rock	poet	strong	7	0	0	0	0	3678	58493	409	59357	42011	0.697199			kite	NO
bench	1	E	C7	2	1	4	star	birth	rock	kite	kite	4	4	kite	birth	rock	star	weak	2	0	0	0	0	5468	64956	1889	67308	42011	0.679965			minister	NO
bicycle	1	B	C7	2	2	6	sponge	mineral	present	storm	mineral	2	2	mineral	sponge	present	storm	strong	7	0	0	0	1	1859	25587	518	26563	42011	0.691759			sponge	YES
bicycle	1	A	C7	2	1	2	mineral	duck	present	sponge	sponge	4	4	sponge	duck	present	mineral	strong	7	0	0	0	0	3254	39121	1746	41329	42011	0.674248			mineral	YES
bullet	1	F	C7	2	2	8	kite	star	pond	poet	star	2	2	star	kite	pond	poet	strong	7	0	0	0	0	3062	36333	410	37197	42011	0.697199			queen	NO
bullet	1	E	C7	2	1	4	kite	queen	pond	birth	queen	2	2	queen	kite	pond	birth	strong	7	0	0	0	0	2496	32508	555	33516	42011	0.679965			star	NO
camera	1	H	C7	2	2	7	cider	horse	turtle	island	turtle	3	3	turtle	horse	cider	island	weak	7	0	0	0	0	3720	37614	1298	39374	42011	0.689028			river	NO
camera	1	G	C7	2	1	1	river	horse	cider	rubber	river	1	1	river	horse	cider	rubber	strong	5	0	0	0	0	3558	99803	2183	102443	42011	0.670255			turtle	NO
chicken	1	D	C7	2	2	5	wheel	volcano	teacher	mail	mail	4	4	mail	volcano	teacher	wheel	weak	6	0	0	0	0	3675	20429	1543	22429	42011	0.69441			poster	NO
chicken	1	C	C7	2	1	3	mail	poster	teacher	number	poster	2	2	poster	mail	teacher	number	weak	5	0	0	0	0	3115	26503	2061	29015	42011	0.676933			mail	YES
christmas	1	D	C7	2	2	5	wheel	volcano	car	college	volcano	2	2	volcano	wheel	car	college	weak	7	0	0	0	0	2770	15325	513	16301	42011	0.69441			rabbit	NO
christmas	1	C	C7	2	1	3	pencil	volcano	car	rabbit	rabbit	4	4	rabbit	volcano	car	pencil	weak	4	0	0	0	0	4302	20359	2113	22935	42011	0.676933			volcano	YES
church	1	H	C7	2	2	7	screw	ear	orange	river	river	4	4	river	ear	orange	screw	weak	7	0	0	0	0	4564	31326	1661	33438	42011	0.689028			skull	NO
church	1	G	C7	2	1	1	orange	ear	skull	turtle	skull	3	3	skull	ear	orange	turtle	strong	5	0	0	0	0	2852	91915	3424	95803	42011	0.670255			river	NO
coffee	1	H	C7	2	2	7	river	horse	nurse	screw	horse	2	2	horse	river	nurse	screw	strong	7	0	0	0	0	2847	59918	620	60990	42011	0.689028			ear	NO
coffee	1	G	C7	2	1	1	nurse	river	ear	skull	ear	3	3	ear	river	nurse	skull	weak	5	0	0	0	0	5667	140235	4096	144763	42011	0.670255			horse	NO
fairy	1	D	C7	2	2	5	wheel	mail	trumpet	number	wheel	1	1	wheel	mail	trumpet	number	strong	7	0	0	0	1	2615	25501	2653	28605	42011	0.69441			number	YES
fairy	1	C	C7	2	1	3	number	wheel	trumpet	college	number	1	1	number	wheel	trumpet	college	strong	3	0	0	0	0	9609	39079	2201	41735	42011	0.676933			wheel	YES
farm	1	D	C7	2	2	5	kiss	pencil	number	college	number	3	3	number	pencil	kiss	college	strong	6	0	0	0	1	2671	57965	2739	61165	42011	0.69441			college	YES
farm	1	C	C7	2	1	3	number	college	kiss	wheel	college	2	2	college	number	kiss	wheel	strong	7	0	0	0	0	3041	74567	678	75703	42011	0.676933			number	YES
fruit	1	B	C7	2	2	6	tap	storm	duck	mineral	duck	3	3	duck	storm	tap	mineral	strong	7	0	0	0	1	2606	17603	724	18787	42011	0.691759			storm	YES
fruit	1	A	C7	2	1	2	sponge	storm	tap	duck	storm	2	2	storm	sponge	tap	duck	strong	7	0	0	0	0	3752	28305	1440	30209	42011	0.674248			duck	YES
garden	1	H	C7	2	2	7	ear	island	hair	screw	screw	4	4	screw	island	hair	ear	strong	6	0	0	0	1	5949	45774	2158	48398	42011	0.689028			island	YES
garden	1	G	C7	2	1	1	island	screw	hair	rubber	island	1	1	island	screw	hair	rubber	weak	2	0	0	0	0	7135	110011	5025	115483	42011	0.670255			screw	YES
hotel	1	H	C7	2	2	7	pliers	rubber	skull	ear	skull	3	3	skull	rubber	pliers	ear	weak	5	0	0	0	1	3472	23486	2356	26302	42011	0.689028			rubber	YES
hotel	1	G	C7	2	1	1	skull	rubber	pliers	turtle	rubber	2	2	rubber	skull	pliers	turtle	strong	5	0	0	0	0	3904	83003	5138	88603	42011	0.670255			skull	YES
lunch	0	F	C7	2	2	8	court	birth	slide	rectangle	birth	2	1	court	court	slide	rectangle	weak	3	0	0	1	1	6580	19373	1660	21485	42011	0.697199			court	YES
lunch	1	E	C7	2	1	4	court	star	slide	queen	court	1	1	court	star	slide	queen	strong	5	0	0	0	0	2076	10444	2024	12924	42011	0.679965			birth	NO
milk	1	D	C7	2	2	5	pencil	rabbit	relay	wheel	pencil	1	1	pencil	rabbit	relay	wheel	strong	6	0	0	0	1	2375	51037	3334	54829	42011	0.69441			wheel	YES
milk	1	C	C7	2	1	3	relay	pencil	wheel	college	wheel	3	3	wheel	pencil	relay	college	strong	5	0	0	0	0	4410	68487	2136	71079	42011	0.676933			pencil	YES
officers	1	B	C7	2	2	6	storm	bottle	hammer	rose	rose	4	4	rose	bottle	hammer	storm	weak	6	0	0	0	1	5541	50947	2614	54019	42011	0.691759			bottle	YES
officers	1	A	C7	2	1	2	fur	bottle	hammer	mineral	bottle	2	2	bottle	fur	hammer	mineral	weak	5	0	0	0	0	3530	62641	2172	65249	42011	0.674248			rose	N
party	1	B	C7	2	2	6	cat	mineral	sponge	duck	sponge	3	3	sponge	mineral	cat	duck	strong	7	0	0	0	1	2471	13603	467	14531	42011	0.691759			mineral	YES
party	1	A	C7	2	1	2	sponge	storm	cat	mineral	mineral	4	4	mineral	storm	cat	sponge	strong	7	0	0	0	0	3095	15585	8058	24097	42011	0.674248			sponge	YES
pear	1	F	C7	2	2	8	bride	rectangle	poet	kite	poet	3	3	poet	rectangle	bride	kite	weak	7	0	0	0	1	3094	46029	1273	47757	42011	0.697199			rectangle	YES
pear	1	E	C7	2	1	4	poet	rectangle	bride	court	rectangle	2	2	rectangle	poet	bride	court	weak	5	0	0	0	0	8536	48012	3730	52204	42011	0.679965			poet	YES
playground	1	H	C7	2	2	7	island	screw	pistol	horse	island	1	1	island	screw	pistol	horse	strong	7	0	0	0	1	2646	51502	843	52798	42011	0.689028			screw	YES
playground	1	G	C7	2	1	1	island	screw	pistol	skull	screw	2	2	screw	island	pistol	skull	weak	4	0	0	0	0	4712	120635	4267	125339	42011	0.670255			island	YES
puddle	1	F	C7	2	2	8	picture	queen	kite	rectangle	kite	3	3	kite	queen	picture	rectangle	strong	7	0	0	0	0	2820	51037	2865	54365	42011	0.697199			minister	NO
puddle	1	E	C7	2	1	4	picture	queen	minister	birth	minister	3	3	minister	queen	picture	birth	weak	5	0	0	0	0	4445	57084	1514	59052	42011	0.679965			kite	NO
school	1	B	C7	2	2	6	storm	duck	sand	sponge	storm	1	1	storm	duck	sand	sponge	strong	7	0	0	0	1	2133	21379	1438	23267	42011	0.691759			duck	YES
school	1	A	C7	2	1	2	duck	mineral	sand	storm	duck	1	1	duck	mineral	sand	storm	strong	7	0	0	0	0	2469	33137	1808	35409	42011	0.674248			storm	YES
stone	1	F	C7	2	2	8	kite	minister	cappuccino	queen	queen	4	4	queen	minister	cappuccino	kite	strong	7	0	0	0	0	3526	31965	392	32813	42011	0.697199			birth	NO
stone	1	E	C7	2	1	4	star	minister	cappuccino	birth	birth	4	4	birth	minister	cappuccino	star	strong	6	0	0	0	0	7453	28284	802	29548	42011	0.679965			queen	NO
sun	1	H	C7	2	2	7	ear	skull	chain	horse	ear	1	1	ear	skull	chain	horse	strong	7	0	0	0	1	2263	55518	635	56606	42011	0.689028			horse	YES
sun	1	G	C7	2	1	1	river	turtle	chain	horse	horse	4	4	horse	turtle	chain	river	weak	2	0	0	0	0	4529	130299	3387	134123	42011	0.670255			ear	NO
vegetable	0	F	C7	2	2	8	court	star	cloud	minister	court	1	2	star	star	cloud	minister	weak	5	0	0	0	0	4952	26893	625	27981	42011	0.697199			star	YES
vegetable	0	E	C7	2	1	4	cloud	court	star	queen	star	3	2	court	court	cloud	queen	strong	2	0	0	0	0	5301	18684	1232	20380	42011	0.679965			court	YES
violin	0	B	C7	2	2	6	fur	rose	beer	duck	fur	1	2	rose	rose	beer	duck	weak	5	0	0	1	1	2863	29875	2252	32579	42011	0.691759			rose	YES
violin	1	A	C7	2	1	2	beer	shirt	rose	duck	rose	3	3	rose	shirt	beer	duck	weak	7	0	0	0	0	3419	45185	2145	47793	42011	0.674248			fur	N
war	1	B	C7	2	2	6	fur	shirt	cream	sponge	shirt	2	2	shirt	fur	cream	sponge	weak	5	0	0	0	1	3983	42291	2190	44947	42011	0.691759			fur	YES
war	1	A	C7	2	1	2	fur	bottle	cream	storm	fur	1	1	fur	bottle	cream	storm	weak	7	0	0	0	0	2131	56577	1645	58673	42011	0.674248			shirt	N
water	1	D	C7	2	2	5	police	college	poster	number	poster	3	3	poster	college	police	number	weak	7	0	0	0	0	2889	36205	2244	38909	42011	0.69441			volcano	NO
water	0	C	C7	2	1	3	police	poster	volcano	pencil	volcano	3	2	poster	poster	police	pencil	weak	2	0	0	0	0	2849	50231	5406	56087	42011	0.676933			poster	YES
wedding	1	H	C7	2	2	7	turtle	rubber	lion	island	rubber	2	2	rubber	turtle	lion	island	weak	5	0	0	0	1	2685	16734	2352	19550	42011	0.689028			turtle	YES
wedding	1	G	C7	2	1	1	river	rubber	lion	turtle	turtle	4	4	turtle	rubber	lion	river	strong	5	0	0	0	0	5618	59707	18447	78635	42011	0.670255			rubber	YES
wine	1	D	C7	2	2	5	poster	rabbit	balloon	pencil	rabbit	2	2	rabbit	poster	balloon	pencil	weak	6	0	0	0	0	6712	46077	1676	48205	42011	0.69441			mail	NO
wine	1	C	C7	2	1	3	number	rabbit	balloon	mail	mail	4	4	mail	rabbit	balloon	number	weak	3	0	0	0	0	4165	60695	2494	63639	42011	0.676933			rabbit	YES
apple	1	F	P1	1	2	8	rectangle	poet	vicar	minister	rectangle	1	1	rectangle	poet	vicar	minister	weak	5	0	0	0	0	20719	102589	906	103930	42096	0.454549			poet	YES
apple	0	E	P1	1	1	4	poet	rectangle	vicar	court	poet	1	4	court	rectangle	vicar	court	weak	5	0	0	0	0	10349	72578	548	73555	42096	0.439537			rectangle	YES
baton	0	B	P1	1	2	5	mineral	shirt	tiger	bottle	bottle	4	1	mineral	shirt	tiger	mineral	weak	5	0	1	0	0	18301	116089	389	116909	42096	0.443113			shirt	YES
baton	0	A	P1	1	1	1	tiger	rose	shirt	sponge	shirt	3	1	tiger	rose	tiger	sponge	weak	5	0	0	0	0	13415	170070	2883	173390	42096	0.426644			bottle	N
beach	0	D	P1	1	2	6	pencil	number	graph	college	college	4	2	number	number	graph	pencil	strong	5	0	0	0	1	12281	76191	501	77127	42096	0.446956			pencil	YES
beach	1	C	P1	1	1	2	pencil	college	graph	wheel	pencil	1	1	pencil	college	graph	wheel	strong	5	0	0	0	0	13490	78239	2258	80926	42096	0.431701			college	YES
bench	0	F	P1	1	2	8	poet	birth	rock	minister	minister	4	1	poet	birth	rock	poet	strong	5	0	0	0	0	19986	157232	1523	159189	42096	0.454549			kite	NO
bench	1	E	P1	1	1	4	star	birth	rock	kite	kite	4	4	kite	birth	rock	star	weak	5	0	0	0	0	12960	108725	1189	110339	42096	0.439537			minister	NO
bicycle	0	B	P1	1	2	5	sponge	mineral	present	storm	mineral	2	1	sponge	sponge	present	storm	strong	5	0	0	1	1	16308	71052	1135	72622	42096	0.443113			sponge	YES
bicycle	1	A	P1	1	1	1	mineral	duck	present	sponge	sponge	4	4	sponge	duck	present	mineral	strong	5	0	0	0	0	14455	124940	3274	128648	42096	0.426644			mineral	YES
bullet	1	F	P1	1	2	8	kite	star	pond	poet	star	2	2	star	kite	pond	poet	strong	5	0	1	0	0	13986	80165	842	81442	42096	0.454549			queen	NO
bullet	0	E	P1	1	1	4	kite	queen	pond	birth	queen	2	1	kite	kite	pond	birth	strong	5	0	0	0	0	9198	61067	305	61799	42096	0.439537			star	NO
camera	0	H	P1	1	2	7	cider	horse	turtle	island	turtle	3	4	island	horse	cider	island	weak	5	0	1	0	0	8451	54100	1211	55750	42096	0.451042			river	NO
camera	0	G	P1	1	1	3	river	horse	cider	rubber	river	1	2	horse	horse	cider	rubber	strong	5	0	0	0	0	14442	78677	875	79982	42096	0.435706			turtle	NO
chicken	1	D	P1	1	2	6	wheel	volcano	teacher	mail	mail	4	4	mail	volcano	teacher	wheel	weak	5	0	0	0	0	13667	45644	1096	47176	42096	0.446956			poster	NO
chicken	0	C	P1	1	1	2	mail	poster	teacher	number	poster	2	1	mail	mail	teacher	number	weak	5	0	0	0	0	13342	45490	3738	49655	42096	0.431701			mail	YES
christmas	0	D	P1	1	2	6	wheel	volcano	car	college	volcano	2	3	car	wheel	car	college	weak	5	0	0	0	0	19052	30810	309	31551	42096	0.446956			rabbit	NO
christmas	0	C	P1	1	1	2	pencil	volcano	car	rabbit	rabbit	4	1	pencil	volcano	car	pencil	weak	5	0	0	0	0	10937	26943	4337	31723	42096	0.431701			volcano	YES
church	0	H	P1	1	2	7	screw	ear	orange	river	river	4	2	ear	ear	orange	screw	weak	5	1	1	0	0	10586	43469	1315	45210	42096	0.451042			skull	NO
church	0	G	P1	1	1	3	orange	ear	skull	turtle	skull	3	2	ear	ear	orange	turtle	strong	5	0	0	0	0	18577	62577	779	63795	42096	0.435706			river	NO
coffee	0	H	P1	1	2	7	river	horse	nurse	screw	horse	2	4	screw	river	nurse	screw	strong	5	0	0	0	0	19245	102592	327	103358	42096	0.451042			ear	NO
coffee	1	G	P1	1	1	3	nurse	river	ear	skull	ear	3	3	ear	river	nurse	skull	weak	5	0	0	0	0	12282	134467	1558	136459	42096	0.435706			horse	NO
fairy	1	D	P1	1	2	6	wheel	mail	trumpet	number	wheel	1	1	wheel	mail	trumpet	number	strong	5	0	0	0	1	13251	60852	2185	63471	42096	0.446956			number	YES
fairy	1	C	P1	1	1	2	number	wheel	trumpet	college	number	1	1	number	wheel	trumpet	college	strong	5	0	0	0	0	11032	61126	2765	64322	42096	0.431701			wheel	YES
farm	0	D	P1	1	2	6	kiss	pencil	number	college	number	3	4	college	pencil	kiss	college	strong	5	0	0	0	0	9422	123829	1033	125298	42096	0.446956			college	YES
farm	0	C	P1	1	1	2	number	college	kiss	wheel	college	2	4	wheel	number	kiss	wheel	strong	5	0	0	0	0	19099	141146	1334	142914	42096	0.431701			number	YES
fruit	0	B	P1	1	2	5	tap	storm	duck	mineral	duck	3	2	storm	storm	tap	mineral	strong	5	0	0	1	1	16232	43789	519	44736	42096	0.443113			storm	YES
fruit	1	A	P1	1	1	1	sponge	storm	tap	duck	storm	2	2	storm	sponge	tap	duck	strong	5	0	0	0	0	39105	87614	4463	92524	42096	0.426644			duck	YES
garden	0	H	P1	1	2	7	ear	island	hair	screw	screw	4	1	ear	island	hair	ear	strong	5	0	0	0	0	7678	63855	1312	65593	42096	0.451042			island	YES
garden	0	G	P1	1	1	3	island	screw	hair	rubber	island	1	2	screw	screw	hair	rubber	weak	5	0	0	0	0	17633	98043	496	98970	42096	0.435706			screw	YES
hotel	0	H	P1	1	2	7	pliers	rubber	skull	ear	skull	3	4	ear	rubber	pliers	ear	weak	5	0	0	0	1	7445	30820	1203	32448	42096	0.451042			rubber	YES
hotel	1	G	P1	1	1	3	skull	rubber	pliers	turtle	rubber	2	2	rubber	skull	pliers	turtle	strong	5	0	0	0	0	16037	41572	1557	43568	42096	0.435706			skull	YES
lunch	0	F	P1	1	2	8	court	birth	slide	rectangle	birth	2	4	rectangle	court	slide	rectangle	weak	5	0	0	0	1	24661	39107	250	39794	42096	0.454549			court	YES
lunch	1	E	P1	1	1	4	court	star	slide	queen	court	1	1	court	star	slide	queen	strong	5	0	0	0	0	8436	20786	849	22072	42096	0.439537			birth	NO
milk	0	D	P1	1	2	6	pencil	rabbit	relay	wheel	pencil	1	4	wheel	rabbit	relay	wheel	strong	5	0	0	0	0	7007	113209	331	113969	42096	0.446956			wheel	YES
milk	0	C	P1	1	1	2	relay	pencil	wheel	college	wheel	3	2	pencil	pencil	relay	college	strong	5	0	0	0	0	13703	120109	1066	121609	42096	0.431701			pencil	YES
officers	0	B	P1	1	2	5	storm	bottle	hammer	rose	rose	4	1	storm	bottle	hammer	storm	weak	5	0	0	0	0	11944	150939	390	151767	42096	0.443113			bottle	YES
officers	0	A	P1	1	1	1	fur	bottle	hammer	mineral	bottle	2	4	mineral	fur	hammer	mineral	weak	5	0	0	0	0	13801	209590	2881	212907	42096	0.426644			rose	N
party	0	B	P1	1	2	5	cat	mineral	sponge	duck	sponge	3	2	mineral	mineral	cat	duck	strong	5	0	0	1	1	16242	25702	991	27128	42096	0.443113			mineral	YES
party	1	A	P1	1	1	1	sponge	storm	cat	mineral	mineral	4	4	mineral	storm	cat	sponge	strong	5	0	0	0	0	17597	31065	16553	48068	42096	0.426644			sponge	YES
pear	1	F	P1	1	2	8	bride	rectangle	poet	kite	poet	3	3	poet	rectangle	bride	kite	weak	5	0	0	0	0	12189	116550	410	117387	42096	0.454549			rectangle	YES
pear	0	E	P1	1	1	4	poet	rectangle	bride	court	rectangle	2	4	court	poet	bride	court	weak	5	0	0	0	0	9279	83272	1832	85533	42096	0.439537			poet	YES
playground	1	H	P1	1	2	7	island	screw	pistol	horse	island	1	1	island	screw	pistol	horse	strong	5	0	0	0	1	6265	72284	815	73534	42096	0.451042			screw	YES
playground	1	G	P1	1	1	3	island	screw	pistol	skull	screw	2	2	screw	island	pistol	skull	weak	5	0	0	0	0	10682	110092	456	110978	42096	0.435706			island	YES
puddle	0	F	P1	1	2	8	picture	queen	kite	rectangle	kite	3	1	picture	queen	picture	rectangle	strong	5	1	1	0	0	17013	134826	1553	136811	42096	0.454549			minister	NO
puddle	0	E	P1	1	1	4	picture	queen	minister	birth	minister	3	1	picture	queen	picture	birth	weak	5	0	0	0	0	8164	94121	787	95333	42096	0.439537			kite	NO
school	1	B	P1	1	2	5	storm	duck	sand	sponge	storm	1	1	storm	duck	sand	sponge	strong	5	0	0	0	0	8011	53180	700	54308	42096	0.443113			duck	YES
school	0	A	P1	1	1	1	duck	mineral	sand	storm	duck	1	4	storm	mineral	sand	storm	strong	5	0	0	0	0	11481	104438	5177	110048	42096	0.426644			storm	YES
stone	0	F	P1	1	2	8	kite	minister	cappuccino	queen	queen	4	1	kite	minister	cappuccino	kite	strong	5	0	1	0	0	7390	64362	951	65743	42096	0.454549			birth	NO
stone	0	E	P1	1	1	4	star	minister	cappuccino	birth	birth	4	2	minister	minister	cappuccino	star	strong	5	0	0	0	0	17948	50701	311	51445	42096	0.439537			queen	NO
sun	1	H	P1	1	2	7	ear	skull	chain	horse	ear	1	1	ear	skull	chain	horse	strong	5	0	0	0	1	8025	81998	481	82909	42096	0.451042			horse	YES
sun	1	G	P1	1	1	3	river	turtle	chain	horse	horse	4	4	horse	turtle	chain	river	weak	5	0	0	0	0	8294	119701	1627	121757	42096	0.435706			ear	NO
vegetable	0	F	P1	1	2	8	court	star	cloud	minister	court	1	2	star	star	cloud	minister	weak	5	0	0	0	0	15239	55468	638	56541	42096	0.454549			star	YES
vegetable	0	E	P1	1	1	4	cloud	court	star	queen	star	3	2	court	court	cloud	queen	strong	5	0	0	0	0	9003	31513	377	32328	42096	0.439537			court	YES
violin	0	B	P1	1	2	5	fur	rose	beer	duck	fur	1	4	duck	rose	beer	duck	weak	5	1	1	0	0	22991	96049	877	97362	42096	0.443113			rose	YES
violin	0	A	P1	1	1	1	beer	shirt	rose	duck	rose	3	4	duck	shirt	beer	duck	weak	5	0	0	0	0	21128	150211	5580	156219	42096	0.426644			fur	N
war	0	B	P1	1	2	5	fur	shirt	cream	sponge	shirt	2	4	sponge	fur	cream	sponge	weak	5	0	0	0	0	19890	137229	897	138555	42096	0.443113			fur	YES
war	0	A	P1	1	1	1	fur	bottle	cream	storm	fur	1	2	bottle	bottle	cream	storm	weak	5	0	0	0	0	17482	191298	3635	195364	42096	0.426644			shirt	N
water	0	D	P1	1	2	6	police	college	poster	number	poster	3	1	police	college	police	number	weak	5	0	0	0	0	16803	94364	777	95566	42096	0.446956			volcano	NO
water	0	C	P1	1	1	2	police	poster	volcano	pencil	volcano	3	4	pencil	poster	police	pencil	weak	5	0	0	0	0	8674	90032	1959	92424	42096	0.431701			poster	YES
wedding	0	H	P1	1	2	7	turtle	rubber	lion	island	rubber	2	4	island	turtle	lion	island	weak	5	0	0	0	0	11186	21695	828	22950	42096	0.451042			turtle	YES
wedding	0	G	P1	1	1	3	river	rubber	lion	turtle	turtle	4	1	river	rubber	lion	river	strong	5	0	0	0	0	8656	23364	1302	25100	42096	0.435706			rubber	YES
wine	0	D	P1	1	2	6	poster	rabbit	balloon	pencil	rabbit	2	1	poster	poster	balloon	pencil	weak	5	0	0	0	0	8587	104579	749	105765	42096	0.446956			mail	NO
wine	1	C	P1	1	1	2	number	rabbit	balloon	mail	mail	4	4	mail	rabbit	balloon	number	weak	5	0	0	0	0	11111	103966	1569	105970	42096	0.431701			rabbit	YES
apple	0	E	P2	1	2	6	poet	rectangle	vicar	court	poet	1	2	rectangle	rectangle	vicar	court	weak	6	0	0	0	0	8375	84672	5109	90212	42249	0.448472			rectangle	YES
apple	0	F	P2	1	1	2	rectangle	poet	vicar	minister	rectangle	1	4	minister	poet	vicar	minister	weak	5	0	0	0	0	8951	79494	4589	84523	42249	0.433137			poet	YES
baton	0	A	P2	1	2	8	tiger	rose	shirt	sponge	shirt	3	4	sponge	rose	tiger	sponge	weak	6	0	0	0	0	13719	98406	4117	102957	42249	0.45581			bottle	N
baton	1	B	P2	1	1	4	mineral	shirt	tiger	bottle	bottle	4	4	bottle	shirt	tiger	mineral	weak	5	0	0	0	0	9398	95433	3750	99611	42249	0.440961			shirt	YES
beach	1	C	P2	1	2	5	pencil	college	graph	wheel	pencil	1	1	pencil	college	graph	wheel	weak	6	0	0	0	1	9129	64257	3332	68018	42249	0.444711			college	YES
beach	1	D	P2	1	1	1	pencil	number	graph	college	college	4	4	college	number	graph	pencil	strong	6	0	0	0	0	7297	81587	6514	88540	42249	0.428958			pencil	YES
bench	0	E	P2	1	2	6	star	birth	rock	kite	kite	4	1	star	birth	rock	star	weak	5	0	1	0	0	13927	135140	5829	141412	42249	0.448472			minister	NO
bench	0	F	P2	1	1	2	poet	birth	rock	minister	minister	4	2	birth	birth	rock	poet	strong	5	0	0	0	0	7144	123923	3274	127622	42249	0.433137			kite	NO
bicycle	0	A	P2	1	2	8	mineral	duck	present	sponge	sponge	4	2	duck	duck	present	mineral	strong	5	0	0	0	0	8334	65851	3680	69970	42249	0.45581			mineral	YES
bicycle	0	B	P2	1	1	4	sponge	mineral	present	storm	mineral	2	1	sponge	sponge	present	storm	strong	5	0	0	0	0	8822	63426	3738	67599	42249	0.440961			sponge	YES
bullet	0	E	P2	1	2	6	kite	queen	pond	birth	queen	2	1	kite	kite	pond	birth	strong	6	1	1	0	0	12337	71306	4137	75872	42249	0.448472			star	NO
bullet	0	F	P2	1	1	2	kite	star	pond	poet	star	2	1	kite	kite	pond	poet	strong	5	0	0	0	0	6523	65335	4331	70111	42249	0.433137			queen	NO
camera	0	G	P2	1	2	7	river	horse	cider	rubber	river	1	2	horse	horse	cider	rubber	strong	5	0	0	0	0	10442	68158	3687	72281	42249	0.452257			turtle	NO
camera	0	H	P2	1	1	3	cider	horse	turtle	island	turtle	3	4	island	horse	cider	island	weak	5	0	0	0	0	18639	88983	4281	93691	42249	0.437014			river	NO
chicken	0	C	P2	1	2	5	mail	poster	teacher	number	poster	2	1	mail	mail	teacher	number	strong	6	0	0	1	1	9597	36017	2717	39180	42249	0.444711			mail	YES
chicken	1	D	P2	1	1	1	wheel	volcano	teacher	mail	mail	4	4	mail	volcano	teacher	wheel	weak	5	0	0	0	0	6583	44027	11967	56429	42249	0.428958			poster	NO
christmas	1	C	P2	1	2	5	pencil	volcano	car	rabbit	rabbit	4	4	rabbit	volcano	car	pencil	weak	6	0	0	0	0	10210	23062	2491	25987	42249	0.444711			volcano	YES
christmas	0	D	P2	1	1	1	wheel	volcano	car	college	volcano	2	4	college	wheel	car	college	weak	6	0	0	0	0	7412	20209	16270	37005	42249	0.428958			rabbit	NO
church	0	G	P2	1	2	7	orange	ear	skull	turtle	skull	3	2	ear	ear	orange	turtle	strong	5	0	0	0	0	8816	53465	3379	57285	42249	0.452257			river	NO
church	1	H	P2	1	1	3	screw	ear	orange	river	river	4	4	river	ear	orange	screw	weak	6	0	0	0	0	16316	65405	4076	69908	42249	0.437014			skull	NO
coffee	1	G	P2	1	2	7	nurse	river	ear	skull	ear	3	3	ear	river	nurse	skull	weak	6	0	0	0	0	8644	122137	3592	126159	42249	0.452257			horse	NO
coffee	1	H	P2	1	1	3	river	horse	nurse	screw	horse	2	2	horse	river	nurse	screw	strong	6	0	0	0	0	9337	149027	3728	153193	42249	0.437014			ear	NO
fairy	0	C	P2	1	2	5	number	wheel	trumpet	college	number	1	4	college	wheel	trumpet	college	strong	6	0	0	0	1	11720	51341	2918	54687	42249	0.444711			wheel	YES
fairy	1	D	P2	1	1	1	wheel	mail	trumpet	number	wheel	1	1	wheel	mail	trumpet	number	strong	6	0	0	0	0	3706	60584	12821	73843	42249	0.428958			number	YES
farm	0	C	P2	1	2	5	number	college	kiss	wheel	college	2	1	number	number	kiss	wheel	weak	7	0	0	1	1	10114	119782	3553	123765	42249	0.444711			number	YES
farm	1	D	P2	1	1	1	kiss	pencil	number	college	number	3	3	number	pencil	kiss	college	strong	5	0	0	0	0	4171	137279	6885	144605	42249	0.428958			college	YES
fruit	1	A	P2	1	2	8	sponge	storm	tap	duck	storm	2	2	storm	sponge	tap	duck	strong	5	0	0	0	0	11494	38048	3539	42024	42249	0.45581			duck	YES
fruit	0	B	P2	1	1	4	tap	storm	duck	mineral	duck	3	4	mineral	storm	tap	mineral	strong	5	0	0	0	0	8660	34523	3942	38912	42249	0.440961			storm	YES
garden	0	G	P2	1	2	7	island	screw	hair	rubber	island	1	2	screw	screw	hair	rubber	weak	5	0	0	1	1	8879	81600	2684	84713	42249	0.452257			screw	YES
garden	1	H	P2	1	1	3	ear	island	hair	screw	screw	4	4	screw	island	hair	ear	strong	5	0	0	0	0	9831	103953	4557	108939	42249	0.437014			island	YES
hotel	1	G	P2	1	2	7	skull	rubber	pliers	turtle	rubber	2	2	rubber	skull	pliers	turtle	strong	5	0	0	0	0	14250	39516	4260	44213	42249	0.452257			skull	YES
hotel	0	H	P2	1	1	3	pliers	rubber	skull	ear	skull	3	4	ear	rubber	pliers	ear	weak	6	0	0	0	0	19961	42465	5753	48659	42249	0.437014			rubber	YES
lunch	0	E	P2	1	2	6	court	star	slide	queen	court	1	2	star	star	slide	queen	strong	5	0	0	0	0	11272	23503	3710	27655	42249	0.448472			birth	NO
lunch	0	F	P2	1	1	2	court	birth	slide	rectangle	birth	2	4	rectangle	court	slide	rectangle	weak	5	0	0	0	0	6273	15424	4468	20336	42249	0.433137			court	YES
milk	1	C	P2	1	2	5	relay	pencil	wheel	college	wheel	3	3	wheel	pencil	relay	college	strong	7	0	0	0	1	9623	105506	3293	109235	42249	0.444711			pencil	YES
milk	1	D	P2	1	1	1	pencil	rabbit	relay	wheel	pencil	1	1	pencil	rabbit	relay	wheel	strong	6	0	0	0	0	6265	125003	7223	132661	42249	0.428958			wheel	YES
officers	1	A	P2	1	2	8	fur	bottle	hammer	mineral	bottle	2	2	bottle	fur	hammer	mineral	weak	6	0	0	0	0	11024	124603	2318	127359	42249	0.45581			rose	N
officers	0	B	P2	1	1	4	storm	bottle	hammer	rose	rose	4	1	storm	bottle	hammer	storm	weak	5	0	0	0	0	9651	124962	4626	130013	42249	0.440961			bottle	YES
party	0	A	P2	1	2	8	sponge	storm	cat	mineral	mineral	4	2	storm	storm	cat	sponge	strong	5	0	0	0	0	12707	21264	4406	26114	42249	0.45581			sponge	YES
party	0	B	P2	1	1	4	cat	mineral	sponge	duck	sponge	3	2	mineral	mineral	cat	duck	strong	4	0	0	0	0	11501	20471	4509	25426	42249	0.440961			mineral	YES
pear	0	E	P2	1	2	6	poet	rectangle	bride	court	rectangle	2	4	court	poet	bride	court	weak	5	0	0	0	1	11732	102382	4177	106992	42249	0.448472			poet	YES
pear	1	F	P2	1	1	2	bride	rectangle	poet	kite	poet	3	3	poet	rectangle	bride	kite	weak	5	0	0	0	0	13769	98732	4719	103886	42249	0.433137			rectangle	YES
playground	1	G	P2	1	2	7	island	screw	pistol	skull	screw	2	2	screw	island	pistol	skull	weak	6	0	0	0	1	9046	94183	4118	98729	42249	0.452257			island	YES
playground	1	H	P2	1	1	3	island	screw	pistol	horse	island	1	1	island	screw	pistol	horse	strong	5	0	0	0	0	10249	119627	4908	124964	42249	0.437014			screw	YES
puddle	1	E	P2	1	2	6	picture	queen	minister	birth	minister	3	3	minister	queen	picture	birth	weak	5	0	0	0	0	9450	116877	3479	120782	42249	0.448472			kite	NO
puddle	0	F	P2	1	1	2	picture	queen	kite	rectangle	kite	3	4	rectangle	queen	picture	rectangle	strong	5	0	0	0	0	6552	110882	5028	116343	42249	0.433137			minister	NO
school	0	A	P2	1	2	8	duck	mineral	sand	storm	duck	1	2	mineral	mineral	sand	storm	strong	5	0	0	0	0	10884	53346	3316	57090	42249	0.45581			storm	YES
school	0	B	P2	1	1	4	storm	duck	sand	sponge	storm	1	4	sponge	duck	sand	sponge	strong	5	0	0	0	0	9727	49075	4661	54169	42249	0.440961			duck	YES
stone	1	E	P2	1	2	6	star	minister	cappuccino	birth	birth	4	4	birth	minister	cappuccino	star	strong	5	0	1	0	0	11731	53422	4671	58526	42249	0.448472			queen	NO
stone	0	F	P2	1	1	2	kite	minister	cappuccino	queen	queen	4	2	minister	minister	cappuccino	kite	strong	5	0	0	0	0	11484	47538	10405	58373	42249	0.433137			birth	NO
sun	1	G	P2	1	2	7	river	turtle	chain	horse	horse	4	4	horse	turtle	chain	river	weak	6	0	0	0	0	10097	109253	3375	113058	42249	0.452257			ear	NO
sun	0	H	P2	1	1	3	ear	skull	chain	horse	ear	1	2	skull	skull	chain	horse	strong	5	0	0	0	0	9168	134571	4244	139255	42249	0.437014			horse	YES
vegetable	1	E	P2	1	2	6	cloud	court	star	queen	star	3	3	star	court	cloud	queen	strong	6	0	0	0	0	8677	36766	4036	41249	42249	0.448472			court	YES
vegetable	0	F	P2	1	1	2	court	star	cloud	minister	court	1	4	minister	star	cloud	minister	weak	6	0	0	0	0	9793	30574	4605	35612	42249	0.433137			star	YES
violin	1	A	P2	1	2	8	beer	shirt	rose	duck	rose	3	3	rose	shirt	beer	duck	weak	6	0	0	0	0	9940	80340	3471	84248	42249	0.45581			fur	N
violin	0	B	P2	1	1	4	fur	rose	beer	duck	fur	1	2	rose	rose	beer	duck	weak	5	0	0	0	0	12635	80674	4492	85598	42249	0.440961			rose	YES
war	1	A	P2	1	2	8	fur	bottle	cream	storm	fur	1	1	fur	bottle	cream	storm	weak	6	0	0	0	0	6582	109968	2740	113144	42249	0.45581			shirt	N
war	0	B	P2	1	1	4	fur	shirt	cream	sponge	shirt	2	1	fur	fur	cream	sponge	weak	5	0	0	0	0	10947	110985	3454	114871	42249	0.440961			fur	YES
water	1	C	P2	1	2	5	police	poster	volcano	pencil	volcano	3	3	volcano	poster	police	pencil	weak	7	0	0	0	1	8249	76694	4151	81285	42249	0.444711			poster	YES
water	1	D	P2	1	1	1	police	college	poster	number	poster	3	3	poster	college	police	number	weak	5	0	0	0	0	5900	94877	4865	100192	42249	0.428958			volcano	NO
wedding	0	G	P2	1	2	7	river	rubber	lion	turtle	turtle	4	1	river	rubber	lion	river	strong	5	0	0	0	0	12248	20887	3510	24832	42249	0.452257			rubber	YES
wedding	0	H	P2	1	1	3	turtle	rubber	lion	island	rubber	2	4	island	turtle	lion	island	weak	5	0	0	0	0	8501	18055	3565	22058	42249	0.437014			turtle	YES
wine	1	C	P2	1	2	5	number	rabbit	balloon	mail	mail	4	4	mail	rabbit	balloon	number	strong	7	0	0	0	0	10071	91784	3218	95441	42249	0.444711			rabbit	YES
wine	0	D	P2	1	1	1	poster	rabbit	balloon	pencil	rabbit	2	1	poster	poster	balloon	pencil	weak	5	0	0	0	0	11612	112236	5630	118302	42249	0.428958			mail	NO
apple	1	F	C8	2	2	8	rectangle	poet	vicar	minister	rectangle	1	1	rectangle	poet	vicar	minister	weak	7	0	0	0	1	1862	47469	58	47981	07-14-2015	0.653935			poet	YES
apple	1	E	C8	2	1	4	poet	rectangle	vicar	court	poet	1	1	poet	rectangle	vicar	court	weak	5	0	0	0	0	5391	31209	677	32344	07-14-2015	0.635845			rectangle	YES
baton	1	B	C8	2	2	6	mineral	shirt	tiger	bottle	bottle	4	4	bottle	shirt	tiger	mineral	weak	7	0	0	0	1	2866	32025	46	32521	07-14-2015	0.649039			shirt	YES
baton	1	A	C8	2	1	2	tiger	rose	shirt	sponge	shirt	3	3	shirt	rose	tiger	sponge	weak	7	0	0	0	0	3112	35954	426	36834	07-14-2015	0.630706			bottle	N
beach	1	D	C8	2	2	5	pencil	number	graph	college	college	4	4	college	number	graph	pencil	strong	7	0	0	0	1	4004	43005	99	43565	07-14-2015	0.646319			pencil	YES
beach	1	C	C8	2	1	1	pencil	college	graph	wheel	pencil	1	1	pencil	college	graph	wheel	strong	7	0	0	0	0	5252	97111	625	98199	07-14-2015	0.627292			college	YES
bench	1	F	C8	2	2	8	poet	birth	rock	minister	minister	4	4	minister	birth	rock	poet	strong	7	0	0	0	0	2322	58493	2819	61773	07-14-2015	0.653935			kite	NO
bench	1	E	C8	2	1	4	star	birth	rock	kite	kite	4	4	kite	birth	rock	star	weak	7	0	0	0	0	3075	45272	118	45848	07-14-2015	0.635845			minister	NO
bicycle	1	B	C8	2	2	6	sponge	mineral	present	storm	mineral	2	2	mineral	sponge	present	storm	strong	7	0	0	0	1	1898	25209	125	25785	07-14-2015	0.649039			sponge	YES
bicycle	1	A	C8	2	1	2	mineral	duck	present	sponge	sponge	4	4	sponge	duck	present	mineral	strong	7	0	0	0	0	3528	26706	186	27346	07-14-2015	0.630706			mineral	YES
bullet	1	F	C8	2	2	8	kite	star	pond	poet	star	2	2	star	kite	pond	poet	strong	7	0	0	0	0	2428	44669	41	45165	07-14-2015	0.653935			queen	NO
bullet	1	E	C8	2	1	4	kite	queen	pond	birth	queen	2	2	queen	kite	pond	birth	strong	7	0	0	0	0	2188	24840	50	25352	07-14-2015	0.635845			star	NO
camera	0	H	C8	2	2	7	cider	horse	turtle	island	turtle	3	1	cider	horse	cider	island	weak	7	0	0	0	0	4368	29162	225	29850	07-14-2015	0.651505			river	NO
camera	0	G	C8	2	1	3	river	horse	cider	rubber	river	1	4	rubber	horse	cider	rubber	strong	7	0	0	0	0	3473	27452	436	28348	07-14-2015	0.633171			turtle	NO
chicken	1	D	C8	2	2	5	wheel	volcano	teacher	mail	mail	4	4	mail	volcano	teacher	wheel	weak	7	0	0	0	0	3558	34061	390	34909	07-14-2015	0.646319			poster	NO
chicken	1	C	C8	2	1	1	mail	poster	teacher	number	poster	2	2	poster	mail	teacher	number	weak	7	0	0	0	0	4803	77767	1522	79751	07-14-2015	0.627292			mail	YES
christmas	1	D	C8	2	2	5	wheel	volcano	car	college	volcano	2	2	volcano	wheel	car	college	weak	5	0	0	0	0	16713	28621	991	30061	07-14-2015	0.646319			rabbit	NO
christmas	1	C	C8	2	1	1	pencil	volcano	car	rabbit	rabbit	4	4	rabbit	volcano	car	pencil	weak	7	0	0	0	0	9737	70071	1971	72519	07-14-2015	0.627292			volcano	YES
church	1	H	C8	2	2	7	screw	ear	orange	river	river	4	4	river	ear	orange	screw	weak	7	0	0	0	0	3628	23706	202	24362	07-14-2015	0.651505			skull	NO
church	1	G	C8	2	1	3	orange	ear	skull	turtle	skull	3	3	skull	ear	orange	turtle	strong	7	0	0	0	0	2695	22892	170	23516	07-14-2015	0.633171			river	NO
coffee	1	H	C8	2	2	7	river	horse	nurse	screw	horse	2	2	horse	river	nurse	screw	strong	7	0	1	0	0	2662	42202	107	42746	07-14-2015	0.651505			ear	NO
coffee	0	G	C8	2	1	3	nurse	river	ear	skull	ear	3	1	nurse	river	nurse	skull	weak	3	0	0	0	0	8357	59612	1590	61660	07-14-2015	0.633171			horse	NO
fairy	1	D	C8	2	2	5	wheel	mail	trumpet	number	wheel	1	1	wheel	mail	trumpet	number	strong	7	0	0	0	1	2357	37709	389	38557	07-14-2015	0.646319			number	YES
fairy	1	C	C8	2	1	1	number	wheel	trumpet	college	number	1	1	number	wheel	trumpet	college	strong	4	0	0	0	0	7651	87863	3072	91399	07-14-2015	0.627292			wheel	YES
farm	0	D	C8	2	2	5	kiss	pencil	number	college	number	3	2	pencil	pencil	kiss	college	strong	7	0	0	0	1	2926	70269	871	71597	07-14-2015	0.646319			college	YES
farm	1	C	C8	2	1	1	number	college	kiss	wheel	college	2	2	college	number	kiss	wheel	strong	7	0	0	0	0	5715	122567	62	123079	07-14-2015	0.627292			number	YES
fruit	1	B	C8	2	2	6	tap	storm	duck	mineral	duck	3	3	duck	storm	tap	mineral	strong	7	0	0	0	1	3570	19433	210	20105	07-14-2015	0.649039			storm	YES
fruit	1	A	C8	2	1	2	sponge	storm	tap	duck	storm	2	2	storm	sponge	tap	duck	strong	7	0	0	0	0	2566	16930	302	17682	07-14-2015	0.630706			duck	YES
garden	1	H	C8	2	2	7	ear	island	hair	screw	screw	4	4	screw	island	hair	ear	strong	7	0	0	0	1	2470	32762	1	33226	07-14-2015	0.651505			island	YES
garden	1	G	C8	2	1	3	island	screw	hair	rubber	island	1	1	island	screw	hair	rubber	weak	7	0	0	0	0	3521	32332	514	33308	07-14-2015	0.633171			screw	YES
hotel	1	H	C8	2	2	7	pliers	rubber	skull	ear	skull	3	3	skull	rubber	pliers	ear	weak	7	0	0	0	1	4638	19034	147	19642	07-14-2015	0.651505			rubber	YES
hotel	1	G	C8	2	1	3	skull	rubber	pliers	turtle	rubber	2	2	rubber	skull	pliers	turtle	strong	7	0	0	0	0	2432	19196	93	19740	07-14-2015	0.633171			skull	YES
lunch	1	F	C8	2	2	8	court	birth	slide	rectangle	birth	2	2	birth	court	slide	rectangle	weak	7	0	0	0	1	13652	21469	99	22029	07-14-2015	0.653935			court	YES
lunch	1	E	C8	2	1	4	court	star	slide	queen	court	1	1	court	star	slide	queen	strong	7	0	0	0	0	3202	10392	736	11592	07-14-2015	0.635845			birth	NO
milk	0	D	C8	2	2	5	pencil	rabbit	relay	wheel	pencil	1	4	wheel	rabbit	relay	wheel	strong	7	0	0	1	1	7583	66429	32	66909	07-14-2015	0.646319			wheel	YES
milk	1	C	C8	2	1	1	relay	pencil	wheel	college	wheel	3	3	wheel	pencil	relay	college	strong	7	0	0	0	0	5588	115559	372	116391	07-14-2015	0.627292			pencil	YES
officers	1	B	C8	2	2	6	storm	bottle	hammer	rose	rose	4	4	rose	bottle	hammer	storm	weak	7	0	0	0	1	6709	48665	8	49129	07-14-2015	0.649039			bottle	YES
officers	1	A	C8	2	1	2	fur	bottle	hammer	mineral	bottle	2	2	bottle	fur	hammer	mineral	weak	7	0	0	0	0	2831	44354	124	44930	07-14-2015	0.630706			rose	N
party	1	B	C8	2	2	6	cat	mineral	sponge	duck	sponge	3	3	sponge	mineral	cat	duck	strong	7	0	0	0	1	5185	14633	304	15401	07-14-2015	0.649039			mineral	YES
party	1	A	C8	2	1	2	sponge	storm	cat	mineral	mineral	4	4	mineral	storm	cat	sponge	strong	7	0	0	0	0	4444	13426	25	13906	07-14-2015	0.630706			sponge	YES
pear	1	F	C8	2	2	8	bride	rectangle	poet	kite	poet	3	3	poet	rectangle	bride	kite	weak	7	0	0	0	1	3510	51933	89	52461	07-14-2015	0.653935			rectangle	YES
pear	1	E	C8	2	1	4	poet	rectangle	bride	court	rectangle	2	2	rectangle	poet	bride	court	weak	7	0	0	0	0	2008	34808	726	35992	07-14-2015	0.635845			poet	YES
playground	1	H	C8	2	2	7	island	screw	pistol	horse	island	1	1	island	screw	pistol	horse	strong	7	0	0	0	1	2368	36026	112	36586	07-14-2015	0.651505			screw	YES
playground	1	G	C8	2	1	3	island	screw	pistol	skull	screw	2	2	screw	island	pistol	skull	weak	7	0	0	0	0	2076	35836	87	36380	07-14-2015	0.633171			island	YES
puddle	1	F	C8	2	2	8	picture	queen	kite	rectangle	kite	3	3	kite	queen	picture	rectangle	strong	7	0	0	0	0	2308	55213	54	55725	07-14-2015	0.653935			minister	NO
puddle	1	E	C8	2	1	4	picture	queen	minister	birth	minister	3	3	minister	queen	picture	birth	weak	7	0	0	0	0	4552	41001	272	41736	07-14-2015	0.635845			kite	NO
school	1	B	C8	2	2	6	storm	duck	sand	sponge	storm	1	1	storm	duck	sand	sponge	strong	7	0	0	0	1	1640	22185	228	22873	07-14-2015	0.649039			duck	YES
school	1	A	C8	2	1	2	duck	mineral	sand	storm	duck	1	1	duck	mineral	sand	storm	strong	7	0	0	0	0	3872	22018	244	22722	07-14-2015	0.630706			storm	YES
stone	1	F	C8	2	2	8	kite	minister	cappuccino	queen	queen	4	4	queen	minister	cappuccino	kite	strong	7	0	0	0	0	3133	41309	47	41805	07-14-2015	0.653935			birth	NO
stone	1	E	C8	2	1	4	star	minister	cappuccino	birth	birth	4	4	birth	minister	cappuccino	star	strong	7	0	0	0	0	2885	21688	47	22200	07-14-2015	0.635845			queen	NO
sun	1	H	C8	2	2	7	ear	skull	chain	horse	ear	1	1	ear	skull	chain	horse	strong	7	0	0	0	1	1530	38554	92	39098	07-14-2015	0.651505			horse	YES
sun	1	G	C8	2	1	3	river	turtle	chain	horse	horse	4	4	horse	turtle	chain	river	weak	4	0	0	0	0	12929	49772	574	50796	07-14-2015	0.633171			ear	NO
vegetable	0	F	C8	2	2	8	court	star	cloud	minister	court	1	2	star	star	cloud	minister	weak	4	0	0	1	1	14461	36941	348	37741	07-14-2015	0.653935			star	YES
vegetable	1	E	C8	2	1	4	cloud	court	star	queen	star	3	3	star	court	cloud	queen	strong	7	0	0	0	0	5778	17833	57	18344	07-14-2015	0.635845			court	YES
violin	1	B	C8	2	2	6	fur	rose	beer	duck	fur	1	1	fur	rose	beer	duck	weak	7	0	0	0	1	1846	28073	187	28713	07-14-2015	0.649039			rose	YES
violin	1	A	C8	2	1	2	beer	shirt	rose	duck	rose	3	3	rose	shirt	beer	duck	weak	7	0	0	0	0	3616	31426	510	32386	07-14-2015	0.630706			fur	N
war	0	B	C8	2	2	6	fur	shirt	cream	sponge	shirt	2	1	fur	fur	cream	sponge	weak	7	0	0	1	1	7579	40537	540	41513	07-14-2015	0.649039			fur	YES
war	1	A	C8	2	1	2	fur	bottle	cream	storm	fur	1	1	fur	bottle	cream	storm	weak	7	0	0	0	0	3159	40450	151	41058	07-14-2015	0.630706			shirt	N
water	1	D	C8	2	2	5	police	college	poster	number	poster	3	3	poster	college	police	number	weak	6	0	0	0	0	5822	49821	2276	52557	07-14-2015	0.646319			volcano	NO
water	1	C	C8	2	1	1	police	poster	volcano	pencil	volcano	3	3	volcano	poster	police	pencil	weak	7	0	0	0	0	4790	103447	565	104471	07-14-2015	0.627292			poster	YES
wedding	1	H	C8	2	2	7	turtle	rubber	lion	island	rubber	2	2	rubber	turtle	lion	island	weak	7	0	0	0	0	2636	13466	16	13946	07-14-2015	0.651505			turtle	YES
wedding	0	G	C8	2	1	3	river	rubber	lion	turtle	turtle	4	2	rubber	rubber	lion	river	strong	7	0	0	0	0	6800	15100	784	16332	07-14-2015	0.633171			rubber	YES
wine	1	D	C8	2	2	5	poster	rabbit	balloon	pencil	rabbit	2	2	rabbit	poster	balloon	pencil	weak	7	0	0	0	0	4584	57581	384	58413	07-14-2015	0.646319			mail	NO
wine	1	C	C8	2	1	1	number	rabbit	balloon	mail	mail	4	4	mail	rabbit	balloon	number	weak	7	0	0	0	0	3773	108695	357	109511	07-14-2015	0.627292			rabbit	YES
apple	1	F	C9	2	2	6	rectangle	poet	vicar	minister	rectangle	1	1	rectangle	poet	vicar	minister	weak	7	0	0	0	1	2005	45176	883	46520	06-26-2015	0.617674			poet	YES
apple	1	E	C9	2	1	3	poet	rectangle	vicar	court	poet	1	1	poet	rectangle	vicar	court	weak	7	0	0	0	0	3800	36658	991	38114	06-26-2015	0.599294			rectangle	YES
baton	0	B	C9	2	2	8	mineral	shirt	tiger	bottle	bottle	4	2	shirt	shirt	tiger	mineral	weak	1	0	0	1	1	13702	72421	691	73557	06-26-2015	0.611238			shirt	YES
baton	1	A	C9	2	1	1	tiger	rose	shirt	sponge	shirt	3	3	shirt	rose	tiger	sponge	weak	7	0	0	0	0	4617	92119	1471	94055	06-26-2015	0.592303			bottle	N
beach	1	D	C9	2	2	7	pencil	number	graph	college	college	4	4	college	number	graph	pencil	strong	7	0	0	0	0	3237	62376	1058	63896	06-26-2015	0.614375			pencil	YES
beach	0	C	C9	2	1	2	pencil	college	graph	wheel	pencil	1	4	wheel	college	graph	wheel	strong	7	0	0	0	0	6584	40569	1184	42217	06-26-2015	0.595984			college	YES
bench	1	F	C9	2	2	6	poet	birth	rock	minister	minister	4	4	minister	birth	rock	poet	strong	7	0	0	0	0	3739	62856	805	64104	06-26-2015	0.617674			kite	NO
bench	1	E	C9	2	1	3	star	birth	rock	kite	kite	4	4	kite	birth	rock	star	weak	7	0	0	0	0	2999	63666	1230	65346	06-26-2015	0.599294			minister	NO
bicycle	1	B	C9	2	2	8	sponge	mineral	present	storm	mineral	2	2	mineral	sponge	present	storm	strong	7	0	0	0	1	5569	51925	1121	53509	06-26-2015	0.611238			sponge	YES
bicycle	1	A	C9	2	1	1	mineral	duck	present	sponge	sponge	4	4	sponge	duck	present	mineral	strong	7	0	0	0	0	3476	70967	1192	72615	06-26-2015	0.592303			mineral	YES
bullet	0	F	C9	2	2	6	kite	star	pond	poet	star	2	1	kite	kite	pond	poet	strong	7	0	0	0	0	4817	41240	1040	42728	06-26-2015	0.617674			queen	NO
bullet	1	E	C9	2	1	3	kite	queen	pond	birth	queen	2	2	queen	kite	pond	birth	strong	7	0	0	0	0	2055	30914	1027	32402	06-26-2015	0.599294			star	NO
camera	0	H	C9	2	2	5	cider	horse	turtle	island	turtle	3	4	island	horse	cider	island	weak	1	0	0	0	0	13953	49515	1108	51083	06-26-2015	0.620764			river	NO
camera	1	G	C9	2	1	4	river	horse	cider	rubber	river	1	1	river	horse	cider	rubber	strong	7	0	0	0	0	4343	44703	1049	46207	06-26-2015	0.603426			turtle	NO
chicken	0	D	C9	2	2	7	wheel	volcano	teacher	mail	mail	4	1	wheel	volcano	teacher	wheel	weak	1	0	0	0	0	16181	45528	880	46856	06-26-2015	0.614375			poster	NO
chicken	1	C	C9	2	1	2	mail	poster	teacher	number	poster	2	2	poster	mail	teacher	number	weak	7	0	0	0	0	6625	27097	1079	28633	06-26-2015	0.595984			mail	YES
christmas	1	D	C9	2	2	7	wheel	volcano	car	college	volcano	2	2	volcano	wheel	car	college	weak	7	0	0	0	0	2437	27352	1074	28888	06-26-2015	0.614375			rabbit	NO
christmas	1	C	C9	2	1	2	pencil	volcano	car	rabbit	rabbit	4	4	rabbit	volcano	car	pencil	weak	7	0	0	0	0	7662	18153	1403	20009	06-26-2015	0.595984			volcano	YES
church	1	H	C9	2	2	5	screw	ear	orange	river	river	4	4	river	ear	orange	screw	weak	1	0	0	0	0	6385	33483	1169	35115	06-26-2015	0.620764			skull	NO
church	1	G	C9	2	1	4	orange	ear	skull	turtle	skull	3	3	skull	ear	orange	turtle	strong	7	0	0	0	0	2942	37920	1526	39903	06-26-2015	0.603426			river	NO
coffee	1	H	C9	2	2	5	river	horse	nurse	screw	horse	2	2	horse	river	nurse	screw	strong	7	0	0	0	0	2017	66555	991	68011	06-26-2015	0.620764			ear	NO
coffee	1	G	C9	2	1	4	nurse	river	ear	skull	ear	3	3	ear	river	nurse	skull	weak	7	0	0	0	0	3134	85199	1679	87343	06-26-2015	0.603426			horse	NO
fairy	0	D	C9	2	2	7	wheel	mail	trumpet	number	wheel	1	4	number	mail	trumpet	number	strong	7	0	0	1	1	9419	56712	1523	58696	06-26-2015	0.614375			number	YES
fairy	1	C	C9	2	1	2	number	wheel	trumpet	college	number	1	1	number	wheel	trumpet	college	strong	7	0	0	0	0	3147	32233	843	33529	06-26-2015	0.595984			wheel	YES
farm	0	D	C9	2	2	7	kiss	pencil	number	college	number	3	4	college	pencil	kiss	college	strong	7	0	0	1	1	8737	90920	1203	92584	06-26-2015	0.614375			college	YES
farm	1	C	C9	2	1	2	number	college	kiss	wheel	college	2	2	college	number	kiss	wheel	strong	3	0	0	0	0	17868	99641	1476	101577	06-26-2015	0.595984			number	YES
fruit	1	B	C9	2	2	8	tap	storm	duck	mineral	duck	3	3	duck	storm	tap	mineral	strong	4	0	0	0	1	2666	37925	878	39253	06-26-2015	0.611238			storm	YES
fruit	1	A	C9	2	1	1	sponge	storm	tap	duck	storm	2	2	storm	sponge	tap	duck	strong	7	0	0	0	0	7619	54599	1570	56631	06-26-2015	0.592303			duck	YES
garden	1	H	C9	2	2	5	ear	island	hair	screw	screw	4	4	screw	island	hair	ear	strong	7	0	0	0	1	2694	54219	1129	55803	06-26-2015	0.620764			island	YES
garden	1	G	C9	2	1	4	island	screw	hair	rubber	island	1	1	island	screw	hair	rubber	weak	7	0	0	0	0	9373	56031	1606	58095	06-26-2015	0.603426			screw	YES
hotel	1	H	C9	2	2	5	pliers	rubber	skull	ear	skull	3	3	skull	rubber	pliers	ear	weak	7	0	0	0	1	7971	24955	1220	26635	06-26-2015	0.620764			rubber	YES
hotel	1	G	C9	2	1	4	skull	rubber	pliers	turtle	rubber	2	2	rubber	skull	pliers	turtle	strong	7	0	0	0	0	7285	32415	1649	34527	06-26-2015	0.603426			skull	YES
lunch	1	F	C9	2	2	6	court	birth	slide	rectangle	birth	2	2	birth	court	slide	rectangle	weak	7	0	0	0	0	6136	20648	1186	22296	06-26-2015	0.617674			court	YES
lunch	0	E	C9	2	1	3	court	star	slide	queen	court	1	2	star	star	slide	queen	strong	3	0	0	0	0	8211	16658	1546	18658	06-26-2015	0.599294			birth	NO
milk	1	D	C9	2	2	7	pencil	rabbit	relay	wheel	pencil	1	1	pencil	rabbit	relay	wheel	strong	7	0	0	0	1	4489	80440	852	81752	06-26-2015	0.614375			wheel	YES
milk	1	C	C9	2	1	2	relay	pencil	wheel	college	wheel	3	3	wheel	pencil	relay	college	strong	3	0	0	0	0	7744	78953	1914	81321	06-26-2015	0.595984			pencil	YES
officers	1	B	C9	2	2	8	storm	bottle	hammer	rose	rose	4	4	rose	bottle	hammer	storm	weak	7	0	0	0	1	4032	89845	1039	91317	06-26-2015	0.611238			bottle	YES
officers	1	A	C9	2	1	1	fur	bottle	hammer	mineral	bottle	2	2	bottle	fur	hammer	mineral	weak	7	0	0	0	0	2648	101447	988	102887	06-26-2015	0.592303			rose	N
party	0	B	C9	2	2	8	cat	mineral	sponge	duck	sponge	3	2	mineral	mineral	cat	duck	strong	1	0	0	1	1	15519	33333	1028	34821	06-26-2015	0.611238			mineral	YES
party	1	A	C9	2	1	1	sponge	storm	cat	mineral	mineral	4	4	mineral	storm	cat	sponge	strong	7	0	0	0	0	7134	40151	5888	46519	06-26-2015	0.592303			sponge	YES
pear	1	F	C9	2	2	6	bride	rectangle	poet	kite	poet	3	3	poet	rectangle	bride	kite	weak	7	0	0	0	1	2175	49128	1095	50664	06-26-2015	0.617674			rectangle	YES
pear	1	E	C9	2	1	3	poet	rectangle	bride	court	rectangle	2	2	rectangle	poet	bride	court	weak	7	0	0	0	0	2565	41138	909	42514	06-26-2015	0.599294			poet	YES
playground	1	H	C9	2	2	5	island	screw	pistol	horse	island	1	1	island	screw	pistol	horse	strong	7	0	0	0	1	2779	59019	971	60443	06-26-2015	0.620764			screw	YES
playground	1	G	C9	2	1	4	island	screw	pistol	skull	screw	2	2	screw	island	pistol	skull	weak	7	0	0	0	0	2916	61471	1518	63455	06-26-2015	0.603426			island	YES
puddle	0	F	C9	2	2	6	picture	queen	kite	rectangle	kite	3	2	queen	queen	picture	rectangle	strong	7	1	1	0	0	6202	57304	913	58680	06-26-2015	0.617674			minister	NO
puddle	0	E	C9	2	1	3	picture	queen	minister	birth	minister	3	2	queen	queen	picture	birth	weak	3	0	0	0	0	15702	58674	1076	60210	06-26-2015	0.599294			kite	NO
school	1	B	C9	2	2	8	storm	duck	sand	sponge	storm	1	1	storm	duck	sand	sponge	strong	7	0	0	0	1	4537	44229	1235	45925	06-26-2015	0.611238			duck	YES
school	1	A	C9	2	1	1	duck	mineral	sand	storm	duck	1	1	duck	mineral	sand	storm	strong	7	0	0	0	0	8129	65223	1356	67031	06-26-2015	0.592303			storm	YES
stone	1	F	C9	2	2	6	kite	minister	cappuccino	queen	queen	4	4	queen	minister	cappuccino	kite	strong	7	0	0	0	0	3140	34264	1253	35976	06-26-2015	0.617674			birth	NO
stone	1	E	C9	2	1	3	star	minister	cappuccino	birth	birth	4	4	birth	minister	cappuccino	star	strong	7	0	0	0	0	2571	26914	1026	28402	06-26-2015	0.599294			queen	NO
sun	1	H	C9	2	2	5	ear	skull	chain	horse	ear	1	1	ear	skull	chain	horse	strong	7	0	0	0	1	2050	62939	686	64091	06-26-2015	0.620764			horse	YES
sun	1	G	C9	2	1	4	river	turtle	chain	horse	horse	4	4	horse	turtle	chain	river	weak	1	0	0	0	0	15951	79871	1282	81615	06-26-2015	0.603426			ear	NO
vegetable	0	F	C9	2	2	6	court	star	cloud	minister	court	1	2	star	star	cloud	minister	weak	7	0	0	1	1	6369	29128	1073	30664	06-26-2015	0.617674			star	YES
vegetable	1	E	C9	2	1	3	cloud	court	star	queen	star	3	3	star	court	cloud	queen	strong	7	0	0	0	0	3067	22178	1246	23890	06-26-2015	0.599294			court	YES
violin	1	B	C9	2	2	8	fur	rose	beer	duck	fur	1	1	fur	rose	beer	duck	weak	7	0	0	0	0	2755	56709	1107	58277	06-26-2015	0.611238			rose	YES
violin	0	A	C9	2	1	1	beer	shirt	rose	duck	rose	3	2	shirt	shirt	beer	duck	weak	4	0	0	0	0	11958	85031	1561	87047	06-26-2015	0.592303			fur	N
war	1	B	C9	2	2	8	fur	shirt	cream	sponge	shirt	2	2	shirt	fur	cream	sponge	weak	7	0	0	0	1	9718	83717	1202	85381	06-26-2015	0.611238			fur	YES
war	1	A	C9	2	1	1	fur	bottle	cream	storm	fur	1	1	fur	bottle	cream	storm	weak	7	0	0	0	0	2290	96807	1077	98343	06-26-2015	0.592303			shirt	N
water	1	D	C9	2	2	7	police	college	poster	number	poster	3	3	poster	college	police	number	weak	7	0	0	0	0	2534	66872	1056	68376	06-26-2015	0.614375			volcano	NO
water	0	C	C9	2	1	2	police	poster	volcano	pencil	volcano	3	4	pencil	poster	police	pencil	weak	3	0	0	0	0	16286	58969	1492	60921	06-26-2015	0.595984			poster	YES
wedding	1	H	C9	2	2	5	turtle	rubber	lion	island	rubber	2	2	rubber	turtle	lion	island	weak	7	0	0	0	1	2222	15307	756	16523	06-26-2015	0.620764			turtle	YES
wedding	1	G	C9	2	1	4	river	rubber	lion	turtle	turtle	4	4	turtle	rubber	lion	river	strong	7	0	0	0	0	3551	22783	1424	24671	06-26-2015	0.603426			rubber	YES
wine	1	D	C9	2	2	7	poster	rabbit	balloon	pencil	rabbit	2	2	rabbit	poster	balloon	pencil	weak	7	0	0	0	0	5380	74200	860	75512	06-26-2015	0.614375			mail	NO
wine	1	C	C9	2	1	2	number	rabbit	balloon	mail	mail	4	4	mail	rabbit	balloon	number	weak	7	0	0	0	0	7511	68889	1402	70745	06-26-2015	0.595984			rabbit	YES
apple	1	F	P4	1	2	6	rectangle	poet	vicar	minister	rectangle	1	1	rectangle	poet	vicar	minister	weak	1	0	0	0	0	16990	110910	2418	113766	02-13-2015	0.452245			poet	YES
apple	0	E	P4	1	1	2	poet	rectangle	vicar	court	poet	1	2	rectangle	rectangle	vicar	court	weak	1	0	0	0	0	13983	77974	2131	80543	02-13-2015	0.435903			rectangle	YES
baton	0	B	P4	1	2	8	mineral	shirt	tiger	bottle	bottle	4	3	tiger	shirt	tiger	mineral	weak	1	1	1	0	0	20066	112050	715	113202	02-13-2015	0.459873			shirt	YES
baton	0	A	P4	1	1	4	tiger	rose	shirt	sponge	shirt	3	1	tiger	rose	tiger	sponge	weak	1	0	0	0	0	19224	129882	2463	132772	02-13-2015	0.443588			bottle	N
beach	0	D	P4	1	2	7	pencil	number	graph	college	college	4	3	graph	number	graph	pencil	strong	1	0	0	0	0	11304	71200	1462	73088	02-13-2015	0.456215			pencil	YES
beach	0	C	P4	1	1	3	pencil	college	graph	wheel	pencil	1	2	college	college	graph	wheel	strong	1	0	0	0	0	16461	87069	2368	89870	02-13-2015	0.439502			college	YES
bench	0	F	P4	1	2	6	poet	birth	rock	minister	minister	4	2	birth	birth	rock	poet	strong	1	0	0	0	0	17996	162129	1064	163628	02-13-2015	0.452245			kite	NO
bench	0	E	P4	1	1	2	star	birth	rock	kite	kite	4	1	star	birth	rock	star	weak	1	0	0	0	0	14007	123566	1295	125292	02-13-2015	0.435903			minister	NO
bicycle	1	B	P4	1	2	8	sponge	mineral	present	storm	mineral	2	2	mineral	sponge	present	storm	strong	1	0	0	0	0	16612	71249	938	72620	02-13-2015	0.459873			sponge	YES
bicycle	0	A	P4	1	1	4	mineral	duck	present	sponge	sponge	4	1	mineral	duck	present	mineral	strong	1	0	0	0	0	12253	84612	2180	87222	02-13-2015	0.443588			mineral	YES
bullet	0	F	P4	1	2	6	kite	star	pond	poet	star	2	3	pond	kite	pond	poet	strong	1	0	0	0	0	24410	90524	2518	93480	02-13-2015	0.452245			queen	NO
bullet	0	E	P4	1	1	2	kite	queen	pond	birth	queen	2	4	birth	kite	pond	birth	strong	1	0	0	0	0	10872	61395	1731	63567	02-13-2015	0.435903			star	NO
camera	0	H	P4	1	2	5	cider	horse	turtle	island	turtle	3	2	horse	horse	cider	island	weak	1	0	0	0	0	13792	97418	1601	99447	02-13-2015	0.448102			river	NO
camera	1	G	P4	1	1	1	river	horse	cider	rubber	river	1	1	river	horse	cider	rubber	strong	1	0	0	0	0	22990	120580	2944	123962	02-13-2015	0.431181			turtle	NO
chicken	1	D	P4	1	2	7	wheel	volcano	teacher	mail	mail	4	4	mail	volcano	teacher	wheel	weak	1	0	0	0	0	11202	41571	2535	44535	02-13-2015	0.456215			poster	NO
chicken	1	C	P4	1	1	3	mail	poster	teacher	number	poster	2	2	poster	mail	teacher	number	weak	1	0	0	0	0	14615	42212	2079	44715	02-13-2015	0.439502			mail	YES
christmas	0	D	P4	1	2	7	wheel	volcano	car	college	volcano	2	4	college	wheel	car	college	weak	1	0	1	0	0	11712	27226	2276	29938	02-13-2015	0.456215			rabbit	NO
christmas	0	C	P4	1	1	3	pencil	volcano	car	rabbit	rabbit	4	3	car	volcano	car	pencil	weak	1	0	0	0	0	15938	24436	2295	27168	02-13-2015	0.439502			volcano	YES
church	0	H	P4	1	2	5	screw	ear	orange	river	river	4	2	ear	ear	orange	screw	weak	1	0	0	0	0	20642	80991	1768	83188	02-13-2015	0.448102			skull	NO
church	1	G	P4	1	1	1	orange	ear	skull	turtle	skull	3	3	skull	ear	orange	turtle	strong	1	0	0	0	0	16326	91842	4886	97162	02-13-2015	0.431181			river	NO
coffee	0	H	P4	1	2	5	river	horse	nurse	screw	horse	2	4	screw	river	nurse	screw	strong	1	0	1	0	0	13524	177475	2496	180399	02-13-2015	0.448102			ear	NO
coffee	0	G	P4	1	1	1	nurse	river	ear	skull	ear	3	1	nurse	river	nurse	skull	weak	1	0	0	0	0	21548	209038	1825	211288	02-13-2015	0.431181			horse	NO
fairy	0	D	P4	1	2	7	wheel	mail	trumpet	number	wheel	1	2	mail	mail	trumpet	number	strong	1	0	0	0	1	12539	57513	1520	59461	02-13-2015	0.456215			number	YES
fairy	1	C	P4	1	1	3	number	wheel	trumpet	college	number	1	1	number	wheel	trumpet	college	strong	1	0	0	0	0	22346	67489	2264	70182	02-13-2015	0.439502			wheel	YES
farm	0	D	P4	1	2	7	kiss	pencil	number	college	number	3	1	kiss	pencil	kiss	college	strong	1	0	0	0	1	13298	143275	1078	144791	02-13-2015	0.456215			college	YES
farm	1	C	P4	1	1	3	number	college	kiss	wheel	college	2	2	college	number	kiss	wheel	strong	1	0	0	0	0	7801	151967	1266	153670	02-13-2015	0.439502			number	YES
fruit	0	B	P4	1	2	8	tap	storm	duck	mineral	duck	3	4	mineral	storm	tap	mineral	strong	1	0	0	0	0	18138	42430	500	43357	02-13-2015	0.459873			storm	YES
fruit	0	A	P4	1	1	4	sponge	storm	tap	duck	storm	2	1	sponge	sponge	tap	duck	strong	1	0	0	0	0	18443	48058	1663	50160	02-13-2015	0.443588			duck	YES
garden	0	H	P4	1	2	5	ear	island	hair	screw	screw	4	3	hair	island	hair	ear	strong	1	0	0	0	0	12218	112103	1743	114277	02-13-2015	0.448102			island	YES
garden	0	G	P4	1	1	1	island	screw	hair	rubber	island	1	4	rubber	screw	hair	rubber	weak	1	0	0	0	0	19295	143688	2634	146761	02-13-2015	0.431181			screw	YES
hotel	1	H	P4	1	2	5	pliers	rubber	skull	ear	skull	3	3	skull	rubber	pliers	ear	weak	1	0	0	0	1	22273	57089	2400	59925	02-13-2015	0.448102			rubber	YES
hotel	1	G	P4	1	1	1	skull	rubber	pliers	turtle	rubber	2	2	rubber	skull	pliers	turtle	strong	1	0	0	0	0	24915	70738	3905	75077	02-13-2015	0.431181			skull	YES
lunch	0	F	P4	1	2	6	court	birth	slide	rectangle	birth	2	1	court	court	slide	rectangle	weak	1	0	0	1	1	16363	23942	2521	26894	02-13-2015	0.452245			court	YES
lunch	1	E	P4	1	1	2	court	star	slide	queen	court	1	1	court	star	slide	queen	strong	1	0	0	0	0	8982	20053	3335	23814	02-13-2015	0.435903			birth	NO
milk	0	D	P4	1	2	7	pencil	rabbit	relay	wheel	pencil	1	3	relay	rabbit	relay	wheel	strong	1	0	0	0	0	11057	128017	1091	129548	02-13-2015	0.456215			wheel	YES
milk	0	C	P4	1	1	3	relay	pencil	wheel	college	wheel	3	2	pencil	pencil	relay	college	strong	1	0	0	0	0	21389	142177	1118	143730	02-13-2015	0.439502			pencil	YES
officers	0	B	P4	1	2	8	storm	bottle	hammer	rose	rose	4	2	bottle	bottle	hammer	storm	weak	1	0	1	0	0	29195	160297	706	161435	02-13-2015	0.459873			bottle	YES
officers	0	A	P4	1	1	4	fur	bottle	hammer	mineral	bottle	2	3	hammer	fur	hammer	mineral	weak	1	0	0	0	0	23388	182371	2679	185491	02-13-2015	0.443588			rose	N
party	1	B	P4	1	2	8	cat	mineral	sponge	duck	sponge	3	3	sponge	mineral	cat	duck	strong	1	0	0	0	0	13786	21652	1782	23868	02-13-2015	0.459873			mineral	YES
party	0	A	P4	1	1	4	sponge	storm	cat	mineral	mineral	4	1	sponge	storm	cat	sponge	strong	1	0	0	0	0	14862	25745	3004	29177	02-13-2015	0.443588			sponge	YES
pear	0	F	P4	1	2	6	bride	rectangle	poet	kite	poet	3	2	rectangle	rectangle	bride	kite	weak	1	0	0	0	0	14637	128842	1725	131003	02-13-2015	0.452245			rectangle	YES
pear	0	E	P4	1	1	2	poet	rectangle	bride	court	rectangle	2	4	court	poet	bride	court	weak	1	0	0	0	0	9757	90725	2045	93207	02-13-2015	0.435903			poet	YES
playground	1	H	P4	1	2	5	island	screw	pistol	horse	island	1	1	island	screw	pistol	horse	strong	1	0	0	0	1	20297	135003	2008	137451	02-13-2015	0.448102			screw	YES
playground	1	G	P4	1	1	1	island	screw	pistol	skull	screw	2	2	screw	island	pistol	skull	weak	1	0	0	0	0	17370	164555	2805	167786	02-13-2015	0.431181			island	YES
puddle	0	E	P4	1	1	2	picture	queen	minister	birth	minister	3	4	birth	queen	picture	birth	weak	1	0	0	0	0	13087	106722	1968	109121	02-13-2015	0.435903			kite	NO
puddle	0	F	P4	1	1	6	picture	queen	kite	rectangle	kite	3	1	picture	queen	picture	rectangle	strong	1	0	0	0	0	9680	141113	2158	143701	02-13-2015	0.452245			minister	NO
school	0	B	P4	1	2	8	storm	duck	sand	sponge	storm	1	4	sponge	duck	sand	sponge	strong	1	0	0	0	0	9387	53180	588	54206	02-13-2015	0.459873			duck	YES
school	0	A	P4	1	1	4	duck	mineral	sand	storm	duck	1	4	storm	mineral	sand	storm	strong	1	0	0	0	0	19722	70308	1188	71926	02-13-2015	0.443588			storm	YES
stone	0	F	P4	1	2	6	kite	minister	cappuccino	queen	queen	4	3	cappuccino	minister	cappuccino	kite	strong	1	0	1	0	0	19492	62530	2719	65675	02-13-2015	0.452245			birth	NO
stone	0	E	P4	1	1	2	star	minister	cappuccino	birth	birth	4	2	minister	minister	cappuccino	star	strong	1	0	0	0	0	9272	47446	2205	50088	02-13-2015	0.435903			queen	NO
sun	0	H	P4	1	2	5	ear	skull	chain	horse	ear	1	2	skull	skull	chain	horse	strong	1	0	0	0	0	23619	161502	1563	163508	02-13-2015	0.448102			horse	YES
sun	0	G	P4	1	1	1	river	turtle	chain	horse	horse	4	1	river	turtle	chain	river	weak	1	0	0	0	0	15917	184140	2486	187051	02-13-2015	0.431181			ear	NO
vegetable	0	F	P4	1	2	6	court	star	cloud	minister	court	1	2	star	star	cloud	minister	weak	1	0	0	0	0	12930	40261	1906	42604	02-13-2015	0.452245			star	YES
vegetable	0	E	P4	1	1	2	cloud	court	star	queen	star	3	4	queen	court	cloud	queen	strong	1	0	0	0	0	11169	35407	1907	37742	02-13-2015	0.435903			court	YES
violin	1	B	P4	1	2	8	fur	rose	beer	duck	fur	1	1	fur	rose	beer	duck	weak	1	0	0	0	1	17614	90666	457	91556	02-13-2015	0.459873			rose	YES
violin	1	A	P4	1	1	4	beer	shirt	rose	duck	rose	3	3	rose	shirt	beer	duck	weak	1	0	0	0	0	19820	107468	2324	110225	02-13-2015	0.443588			fur	N
war	0	B	P4	1	2	8	fur	shirt	cream	sponge	shirt	2	4	sponge	fur	cream	sponge	weak	1	0	1	0	0	15958	129598	634	130667	02-13-2015	0.459873			fur	YES
war	0	A	P4	1	1	4	fur	bottle	cream	storm	fur	1	3	cream	bottle	cream	storm	weak	1	0	0	0	0	22581	155781	2345	158554	02-13-2015	0.443588			shirt	N
water	0	D	P4	1	2	7	police	college	poster	number	poster	3	4	number	college	police	number	weak	1	0	0	0	0	13281	86795	1502	88735	02-13-2015	0.456215			volcano	NO
water	0	C	P4	1	1	3	police	poster	volcano	pencil	volcano	3	2	poster	poster	police	pencil	weak	1	0	0	0	0	14045	104354	1069	105849	02-13-2015	0.439502			poster	YES
wedding	0	H	P4	1	2	5	turtle	rubber	lion	island	rubber	2	4	island	turtle	lion	island	weak	1	0	0	0	0	23450	32065	1892	34386	02-13-2015	0.448102			turtle	YES
wedding	0	G	P4	1	1	1	river	rubber	lion	turtle	turtle	4	1	river	rubber	lion	river	strong	1	0	0	0	0	23775	36729	8207	45391	02-13-2015	0.431181			rubber	YES
wine	1	D	P4	1	2	7	poster	rabbit	balloon	pencil	rabbit	2	2	rabbit	poster	balloon	pencil	weak	1	0	0	0	0	24450	113622	2481	116534	02-13-2015	0.456215			mail	NO
wine	1	C	P4	1	1	3	number	rabbit	balloon	mail	mail	4	4	mail	rabbit	balloon	number	weak	1	0	0	0	0	11470	117754	2173	120355	02-13-2015	0.439502			rabbit	YES
apple	0	F	P6	1	2	8	rectangle	poet	vicar	minister	rectangle	1	2	poet	poet	vicar	minister	weak	1	0	0	1	1	7172	81581	2101	84113	01-29-2015	0.475139			poet	YES
apple	1	E	P6	1	1	4	poet	rectangle	vicar	court	poet	1	1	poet	rectangle	vicar	court	weak	1	0	0	0	0	8565	101311	2006	103759	01-29-2015	0.458843			rectangle	YES
baton	0	B	P6	1	2	6	mineral	shirt	tiger	bottle	bottle	4	2	shirt	shirt	tiger	mineral	weak	7	0	0	1	1	4268	81332	2249	84025	01-29-2015	0.466944			shirt	YES
baton	1	A	P6	1	1	2	tiger	rose	shirt	sponge	shirt	3	3	shirt	rose	tiger	sponge	weak	3	0	0	0	0	6512	89607	3369	93415	01-29-2015	0.451539			bottle	N
beach	1	D	P6	1	2	7	pencil	number	graph	college	college	4	4	college	number	graph	pencil	strong	1	0	0	0	1	15187	87641	3759	91837	01-29-2015	0.471204			pencil	YES
beach	1	C	P6	1	1	3	pencil	college	graph	wheel	pencil	1	1	pencil	college	graph	wheel	strong	7	0	0	0	0	4394	75918	1654	78007	01-29-2015	0.455162			college	YES
bench	1	F	P6	1	2	8	poet	birth	rock	minister	minister	4	4	minister	birth	rock	poet	strong	2	0	0	0	0	8405	135668	2653	138756	01-29-2015	0.475139			kite	NO
bench	0	E	P6	1	1	4	star	birth	rock	kite	kite	4	1	star	birth	rock	star	weak	1	0	0	0	0	15052	141586	2063	144087	01-29-2015	0.458843			minister	NO
bicycle	1	B	P6	1	2	6	sponge	mineral	present	storm	mineral	2	2	mineral	sponge	present	storm	strong	7	0	0	0	1	6789	60275	1571	62293	01-29-2015	0.466944			sponge	YES
bicycle	1	A	P6	1	1	2	mineral	duck	present	sponge	sponge	4	4	sponge	duck	present	mineral	strong	7	0	0	0	0	13104	70281	2753	73466	01-29-2015	0.451539			mineral	YES
bullet	1	F	P6	1	2	8	kite	star	pond	poet	star	2	2	star	kite	pond	poet	strong	6	0	1	0	0	6725	71092	2431	73966	01-29-2015	0.475139			queen	NO
bullet	0	E	P6	1	1	4	kite	queen	pond	birth	queen	2	1	kite	kite	pond	birth	strong	1	0	0	0	0	30732	89557	2321	92310	01-29-2015	0.458843			star	NO
camera	0	H	P6	1	2	5	cider	horse	turtle	island	turtle	3	2	horse	horse	cider	island	weak	1	0	0	0	0	17664	77076	1245	78754	01-29-2015	0.462917			river	NO
camera	1	G	P6	1	1	1	river	horse	cider	rubber	river	1	1	river	horse	cider	rubber	strong	7	0	0	0	0	8365	105393	2111	107945	01-29-2015	0.446435			turtle	NO
chicken	1	D	P6	1	2	7	wheel	volcano	teacher	mail	mail	4	4	mail	volcano	teacher	wheel	weak	5	0	0	0	0	6345	50141	3030	53611	01-29-2015	0.471204			poster	NO
chicken	0	C	P6	1	1	3	mail	poster	teacher	number	poster	2	1	mail	mail	teacher	number	weak	3	0	0	0	0	13859	56023	3396	59847	01-29-2015	0.455162			mail	YES
christmas	1	D	P6	1	2	7	wheel	volcano	car	college	volcano	2	2	volcano	wheel	car	college	weak	1	0	0	0	0	28711	40992	1938	43362	01-29-2015	0.471204			rabbit	NO
christmas	1	C	P6	1	1	3	pencil	volcano	car	rabbit	rabbit	4	4	rabbit	volcano	car	pencil	weak	7	0	0	0	0	6527	38815	2485	41725	01-29-2015	0.455162			volcano	YES
church	0	H	P6	1	2	5	screw	ear	orange	river	river	4	1	screw	ear	orange	screw	weak	7	0	0	0	0	5904	56827	1696	58969	01-29-2015	0.462917			skull	NO
church	1	G	P6	1	1	1	orange	ear	skull	turtle	skull	3	3	skull	ear	orange	turtle	strong	7	0	0	0	0	10401	94278	1896	96601	01-29-2015	0.446435			river	NO
coffee	0	H	P6	1	2	5	river	horse	nurse	screw	horse	2	4	screw	river	nurse	screw	strong	1	0	1	0	0	12780	136208	1992	138638	01-29-2015	0.462917			ear	NO
coffee	0	G	P6	1	1	1	nurse	river	ear	skull	ear	3	1	nurse	river	nurse	skull	weak	4	0	0	0	0	10326	175180	4250	179866	01-29-2015	0.446435			horse	NO
fairy	0	D	P6	1	2	7	wheel	mail	trumpet	number	wheel	1	4	number	mail	trumpet	number	strong	1	0	0	1	1	16074	70114	1472	72021	01-29-2015	0.471204			number	YES
fairy	1	C	P6	1	1	3	number	wheel	trumpet	college	number	1	1	number	wheel	trumpet	college	strong	6	0	0	0	0	6017	66295	4358	71086	01-29-2015	0.455162			wheel	YES
farm	1	D	P6	1	2	7	kiss	pencil	number	college	number	3	3	number	pencil	kiss	college	strong	1	0	0	0	1	4783	147770	1985	150186	01-29-2015	0.471204			college	YES
farm	1	C	P6	1	1	3	number	college	kiss	wheel	college	2	2	college	number	kiss	wheel	strong	6	0	0	0	0	3756	120865	3224	124527	01-29-2015	0.455162			number	YES
fruit	0	B	P6	1	2	6	tap	storm	duck	mineral	duck	3	2	storm	storm	tap	mineral	strong	7	0	0	0	0	6157	39691	2612	42747	01-29-2015	0.466944			storm	YES
fruit	0	A	P6	1	1	2	sponge	storm	tap	duck	storm	2	4	duck	sponge	tap	duck	strong	7	0	0	0	0	5565	41120	2072	43625	01-29-2015	0.451539			duck	YES
garden	0	H	P6	1	2	5	ear	island	hair	screw	screw	4	1	ear	island	hair	ear	strong	1	0	0	0	1	5237	84434	4134	89012	01-29-2015	0.462917			island	YES
garden	1	G	P6	1	1	1	island	screw	hair	rubber	island	1	1	island	screw	hair	rubber	weak	3	0	0	0	0	14476	122850	2846	126126	01-29-2015	0.446435			screw	YES
hotel	0	H	P6	1	2	5	pliers	rubber	skull	ear	skull	3	4	ear	rubber	pliers	ear	weak	1	0	0	0	0	11616	48553	1491	50476	01-29-2015	0.462917			rubber	YES
hotel	0	G	P6	1	1	1	skull	rubber	pliers	turtle	rubber	2	1	skull	skull	pliers	turtle	strong	7	0	0	0	0	8575	80538	2468	83438	01-29-2015	0.446435			skull	YES
lunch	0	F	P6	1	2	8	court	birth	slide	rectangle	birth	2	4	rectangle	court	slide	rectangle	weak	2	0	0	0	1	16342	32300	2897	35631	01-29-2015	0.475139			court	YES
lunch	1	E	P6	1	1	4	court	star	slide	queen	court	1	1	court	star	slide	queen	strong	7	0	0	0	0	3606	20104	1613	22155	01-29-2015	0.458843			birth	NO
milk	0	D	P6	1	2	7	pencil	rabbit	relay	wheel	pencil	1	4	wheel	rabbit	relay	wheel	strong	1	0	0	1	1	14459	140252	1861	142542	01-29-2015	0.471204			wheel	YES
milk	1	C	P6	1	1	3	relay	pencil	wheel	college	wheel	3	3	wheel	pencil	relay	college	strong	3	0	0	0	0	14390	113519	2723	116673	01-29-2015	0.455162			pencil	YES
officers	0	B	P6	1	2	6	storm	bottle	hammer	rose	rose	4	2	bottle	bottle	hammer	storm	weak	2	0	0	1	1	6553	106176	2242	108849	01-29-2015	0.466944			bottle	YES
officers	1	A	P6	1	1	2	fur	bottle	hammer	mineral	bottle	2	2	bottle	fur	hammer	mineral	weak	3	0	0	0	0	7084	110114	2752	113301	01-29-2015	0.451539			rose	N
party	0	B	P6	1	2	6	cat	mineral	sponge	duck	sponge	3	4	duck	mineral	cat	duck	strong	7	0	0	0	1	7347	29619	3042	33101	01-29-2015	0.466944			mineral	YES
party	1	A	P6	1	1	2	sponge	storm	cat	mineral	mineral	4	4	mineral	storm	cat	sponge	strong	7	0	0	0	0	6817	32930	1754	35120	01-29-2015	0.451539			sponge	YES
pear	0	F	P6	1	2	8	bride	rectangle	poet	kite	poet	3	4	kite	rectangle	bride	kite	weak	1	0	0	0	1	8586	93138	2113	95689	01-29-2015	0.475139			rectangle	YES
pear	1	E	P6	1	1	4	poet	rectangle	bride	court	rectangle	2	2	rectangle	poet	bride	court	weak	3	0	0	0	0	7761	111953	1887	114284	01-29-2015	0.458843			poet	YES
playground	0	H	P6	1	2	5	island	screw	pistol	horse	island	1	2	screw	screw	pistol	horse	strong	4	0	0	1	1	6070	95527	3043	99017	01-29-2015	0.462917			screw	YES
playground	1	G	P6	1	1	1	island	screw	pistol	skull	screw	2	2	screw	island	pistol	skull	weak	2	0	0	0	0	17766	144321	7082	151834	01-29-2015	0.446435			island	YES
puddle	0	F	P6	1	2	8	picture	queen	kite	rectangle	kite	3	4	rectangle	queen	picture	rectangle	strong	1	0	0	0	0	28739	124871	1518	126826	01-29-2015	0.475139			minister	NO
puddle	1	E	P6	1	1	4	picture	queen	minister	birth	minister	3	3	minister	queen	picture	birth	weak	1	0	0	0	0	9074	123794	1859	126087	01-29-2015	0.458843			kite	NO
school	0	B	P6	1	2	6	storm	duck	sand	sponge	storm	1	4	sponge	duck	sand	sponge	strong	2	0	0	0	1	6371	49564	3044	53054	01-29-2015	0.466944			duck	YES
school	1	A	P6	1	1	2	duck	mineral	sand	storm	duck	1	1	duck	mineral	sand	storm	strong	7	0	0	0	0	6945	51005	5323	56752	01-29-2015	0.451539			storm	YES
stone	1	F	P6	1	2	8	kite	minister	cappuccino	queen	queen	4	4	queen	minister	cappuccino	kite	strong	1	0	0	0	0	7752	61725	1770	63931	01-29-2015	0.475139			birth	NO
stone	1	E	P6	1	1	4	star	minister	cappuccino	birth	birth	4	4	birth	minister	cappuccino	star	strong	2	0	0	0	0	18518	55820	2114	58382	01-29-2015	0.458843			queen	NO
sun	1	H	P6	1	2	5	ear	skull	chain	horse	ear	1	1	ear	skull	chain	horse	strong	1	0	0	0	1	21370	120820	1740	122996	01-29-2015	0.462917			horse	YES
sun	1	G	P6	1	1	1	river	turtle	chain	horse	horse	4	4	horse	turtle	chain	river	weak	2	0	0	0	0	9386	161658	2317	164414	01-29-2015	0.446435			ear	NO
vegetable	1	F	P6	1	2	8	court	star	cloud	minister	court	1	1	court	star	cloud	minister	weak	1	0	0	0	1	14498	50558	2534	53533	01-29-2015	0.475139			star	YES
vegetable	1	E	P6	1	1	4	cloud	court	star	queen	star	3	3	star	court	cloud	queen	strong	3	0	0	0	0	11846	34443	1981	36860	01-29-2015	0.458843			court	YES
violin	0	B	P6	1	2	6	fur	rose	beer	duck	fur	1	2	rose	rose	beer	duck	weak	2	0	0	1	1	11015	73742	2448	76621	01-29-2015	0.466944			rose	YES
violin	1	A	P6	1	1	2	beer	shirt	rose	duck	rose	3	3	rose	shirt	beer	duck	weak	7	0	0	0	0	4773	78677	3545	82663	01-29-2015	0.451539			fur	N
war	1	B	P6	1	2	6	fur	shirt	cream	sponge	shirt	2	2	shirt	fur	cream	sponge	weak	2	0	0	0	1	12144	96611	2134	99183	01-29-2015	0.466944			fur	YES
war	1	A	P6	1	1	2	fur	bottle	cream	storm	fur	1	1	fur	bottle	cream	storm	weak	3	0	0	0	0	5966	99822	2340	102596	01-29-2015	0.451539			shirt	N
water	1	D	P6	1	2	7	police	college	poster	number	poster	3	3	poster	college	police	number	weak	1	0	0	0	0	8557	100829	1813	103092	01-29-2015	0.471204			volcano	NO
water	1	C	P6	1	1	3	police	poster	volcano	pencil	volcano	3	3	volcano	poster	police	pencil	weak	3	0	0	0	0	6757	85199	2908	88552	01-29-2015	0.455162			poster	YES
wedding	0	H	P6	1	2	5	turtle	rubber	lion	island	rubber	2	1	turtle	turtle	lion	island	weak	1	0	0	0	0	21897	33702	2369	36499	01-29-2015	0.462917			turtle	YES
wedding	0	G	P6	1	1	1	river	rubber	lion	turtle	turtle	4	1	river	rubber	lion	river	strong	7	0	0	0	0	8462	61409	9665	71535	01-29-2015	0.446435			rubber	YES
wine	1	D	P6	1	2	7	poster	rabbit	balloon	pencil	rabbit	2	2	rabbit	poster	balloon	pencil	weak	1	0	0	0	0	19606	123141	1759	125346	01-29-2015	0.471204			mail	NO
wine	1	C	P6	1	1	3	number	rabbit	balloon	mail	mail	4	4	mail	rabbit	balloon	number	weak	3	0	0	0	0	6785	95771	2487	98691	01-29-2015	0.455162			rabbit	YES
apple	1	E	P3	1	2	5	poet	rectangle	vicar	court	poet	1	1	poet	rectangle	vicar	court	weak	5	0	0	0	1	14754	113940	4426	118801	42310	0.485509			rectangle	YES
apple	1	F	P3	1	1	1	rectangle	poet	vicar	minister	rectangle	1	1	rectangle	poet	vicar	minister	weak	6	0	0	0	0	21653	166095	6921	173454	42310	0.4664			poet	YES
baton	1	A	P3	1	2	7	tiger	rose	shirt	sponge	shirt	3	3	shirt	rose	tiger	sponge	weak	5	0	0	0	0	17989	131139	3178	134759	42310	0.493715			bottle	N
baton	1	B	P3	1	1	3	mineral	shirt	tiger	bottle	bottle	4	4	bottle	shirt	tiger	mineral	weak	6	0	0	0	0	10837	111842	4091	116359	42310	0.476609			shirt	YES
beach	0	C	P3	1	2	8	pencil	college	graph	wheel	pencil	1	2	college	college	graph	wheel	strong	5	0	0	1	1	16128	84350	4299	89081	42310	0.498414			college	YES
beach	1	D	P3	1	1	4	pencil	number	graph	college	college	4	4	college	number	graph	pencil	strong	6	0	0	0	0	12671	76887	3522	80839	42310	0.480752			pencil	YES
bench	0	E	P3	1	2	5	star	birth	rock	kite	kite	4	2	birth	birth	rock	star	weak	5	0	0	0	0	17356	174710	3613	178763	42310	0.485509			minister	NO
bench	0	F	P3	1	1	1	poet	birth	rock	minister	minister	4	1	poet	birth	rock	poet	strong	4	0	0	0	0	15963	238558	4015	243003	42310	0.4664			kite	NO
bicycle	1	A	P3	1	2	7	mineral	duck	present	sponge	sponge	4	4	sponge	duck	present	mineral	strong	6	0	0	0	1	15764	91934	3142	95504	42310	0.493715			mineral	YES
bicycle	1	B	P3	1	1	3	sponge	mineral	present	storm	mineral	2	2	mineral	sponge	present	storm	strong	7	0	0	0	0	13700	81302	3526	85264	42310	0.476609			sponge	YES
bullet	1	E	P3	1	2	5	kite	queen	pond	birth	queen	2	2	queen	kite	pond	birth	strong	5	0	0	0	0	17107	93200	5117	98755	42310	0.485509			star	NO
bullet	0	F	P3	1	1	1	kite	star	pond	poet	star	2	4	poet	kite	pond	poet	strong	4	0	0	0	0	19055	137981	5591	144001	42310	0.4664			queen	NO
camera	1	G	P3	1	2	6	river	horse	cider	rubber	river	1	1	river	horse	cider	rubber	strong	6	0	0	0	0	13759	77102	3315	80845	42310	0.489826			turtle	NO
camera	0	H	P3	1	1	2	cider	horse	turtle	island	turtle	3	4	island	horse	cider	island	weak	5	0	0	0	0	22859	111236	3347	115018	42310	0.471921			river	NO
chicken	0	C	P3	1	2	8	mail	poster	teacher	number	poster	2	1	mail	mail	teacher	number	weak	5	0	0	1	1	16349	48461	5019	53924	42310	0.498414			mail	YES
chicken	1	D	P3	1	1	4	wheel	volcano	teacher	mail	mail	4	4	mail	volcano	teacher	wheel	weak	6	0	0	0	0	14040	44100	3035	47566	42310	0.480752			poster	NO
christmas	1	C	P3	1	2	8	pencil	volcano	car	rabbit	rabbit	4	4	rabbit	volcano	car	pencil	weak	6	0	0	0	1	16279	25932	5318	31681	42310	0.498414			volcano	YES
christmas	1	D	P3	1	1	4	wheel	volcano	car	college	volcano	2	2	volcano	wheel	car	college	weak	6	0	0	0	0	14190	23430	5764	29625	42310	0.480752			rabbit	NO
church	1	G	P3	1	2	6	orange	ear	skull	turtle	skull	3	3	skull	ear	orange	turtle	strong	6	0	0	0	0	14081	58609	3858	62907	42310	0.489826			river	NO
church	1	H	P3	1	1	2	screw	ear	orange	river	river	4	4	river	ear	orange	screw	weak	5	0	0	0	0	17161	83180	4327	87942	42310	0.471921			skull	NO
coffee	1	G	P3	1	2	6	nurse	river	ear	skull	ear	3	3	ear	river	nurse	skull	weak	6	0	1	0	0	13228	154875	3304	158620	42310	0.489826			horse	NO
coffee	0	H	P3	1	1	2	river	horse	nurse	screw	horse	2	1	river	river	nurse	screw	strong	5	0	0	0	0	17150	200257	2747	203433	42310	0.471921			ear	NO
fairy	1	C	P3	1	2	8	number	wheel	trumpet	college	number	1	1	number	wheel	trumpet	college	strong	7	0	0	0	1	9820	64173	3163	67776	42310	0.498414			wheel	YES
fairy	1	D	P3	1	1	4	wheel	mail	trumpet	number	wheel	1	1	wheel	mail	trumpet	number	strong	7	0	0	0	0	11298	59288	4070	63791	42310	0.480752			number	YES
farm	0	C	P3	1	2	8	number	college	kiss	wheel	college	2	1	number	number	kiss	wheel	strong	5	0	0	1	1	11090	180157	5206	185803	42310	0.498414			number	YES
farm	1	D	P3	1	1	4	kiss	pencil	number	college	number	3	3	number	pencil	kiss	college	strong	6	0	0	0	0	17653	158083	4255	162766	42310	0.480752			college	YES
fruit	1	A	P3	1	2	7	sponge	storm	tap	duck	storm	2	2	storm	sponge	tap	duck	strong	6	0	0	0	1	15322	57638	3858	61931	42310	0.493715			duck	YES
fruit	1	B	P3	1	1	3	tap	storm	duck	mineral	duck	3	3	duck	storm	tap	mineral	strong	7	0	0	0	0	11154	43581	5841	49848	42310	0.476609			storm	YES
garden	0	G	P3	1	2	6	island	screw	hair	rubber	island	1	2	screw	screw	hair	rubber	weak	5	0	0	0	0	13283	94556	4517	99509	42310	0.489826			screw	YES
garden	0	H	P3	1	1	2	ear	island	hair	screw	screw	4	1	ear	island	hair	ear	strong	5	0	0	0	0	22364	137812	4306	142546	42310	0.471921			island	YES
hotel	0	G	P3	1	2	6	skull	rubber	pliers	turtle	rubber	2	1	skull	skull	pliers	turtle	strong	5	0	0	1	1	12122	38870	4791	44089	42310	0.489826			skull	YES
hotel	1	H	P3	1	1	2	pliers	rubber	skull	ear	skull	3	3	skull	rubber	pliers	ear	weak	5	0	0	0	0	13537	57115	8046	65593	42310	0.471921			rubber	YES
lunch	1	E	P3	1	2	5	court	star	slide	queen	court	1	1	court	star	slide	queen	strong	5	0	0	0	0	21068	32626	6605	39669	42310	0.485509			birth	NO
lunch	0	F	P3	1	1	1	court	birth	slide	rectangle	birth	2	4	rectangle	court	slide	rectangle	weak	4	0	0	0	0	29556	40201	15284	55940	42310	0.4664			court	YES
milk	0	C	P3	1	2	8	relay	pencil	wheel	college	wheel	3	4	college	pencil	relay	college	strong	4	0	0	0	1	22613	162922	5271	168623	42310	0.498414			pencil	YES
milk	1	D	P3	1	1	4	pencil	rabbit	relay	wheel	pencil	1	1	pencil	rabbit	relay	wheel	strong	5	0	0	0	0	20049	135866	3701	140004	42310	0.480752			wheel	YES
officers	1	A	P3	1	2	7	fur	bottle	hammer	mineral	bottle	2	2	bottle	fur	hammer	mineral	weak	6	0	0	0	0	10852	160680	4128	165236	42310	0.493715			rose	N
officers	1	B	P3	1	1	3	storm	bottle	hammer	rose	rose	4	4	rose	bottle	hammer	storm	weak	6	0	0	0	0	14934	150295	3133	153867	42310	0.476609			bottle	YES
party	0	A	P3	1	2	7	sponge	storm	cat	mineral	mineral	4	1	sponge	storm	cat	sponge	strong	4	0	0	1	1	25808	36174	5281	41882	42310	0.493715			sponge	YES
party	1	B	P3	1	1	3	cat	mineral	sponge	duck	sponge	3	3	sponge	mineral	cat	duck	strong	6	0	0	0	0	13228	26422	5142	31988	42310	0.476609			mineral	YES
pear	0	E	P3	1	2	5	poet	rectangle	bride	court	rectangle	2	4	court	poet	bride	court	weak	5	0	0	0	1	14411	133649	4362	138455	42310	0.485509			poet	YES
pear	1	F	P3	1	1	1	bride	rectangle	poet	kite	poet	3	3	poet	rectangle	bride	kite	weak	5	0	0	0	0	22538	196423	5290	202152	42310	0.4664			rectangle	YES
playground	0	G	P3	1	2	6	island	screw	pistol	skull	screw	2	1	island	island	pistol	skull	weak	5	0	0	1	1	11610	111548	4819	116805	42310	0.489826			island	YES
playground	1	H	P3	1	1	2	island	screw	pistol	horse	island	1	1	island	screw	pistol	horse	strong	6	0	0	0	0	12820	155806	3336	159573	42310	0.471921			screw	YES
puddle	1	E	P3	1	2	5	picture	queen	minister	birth	minister	3	3	minister	queen	picture	birth	weak	5	0	0	0	0	13167	152056	4424	156915	42310	0.485509			kite	NO
puddle	1	F	P3	1	1	1	picture	queen	kite	rectangle	kite	3	3	kite	queen	picture	rectangle	strong	5	0	0	0	0	13809	216385	5358	222171	42310	0.4664			minister	NO
school	1	A	P3	1	2	7	duck	mineral	sand	storm	duck	1	1	duck	mineral	sand	storm	strong	6	0	0	0	1	9796	72164	3142	75736	42310	0.493715			storm	YES
school	1	B	P3	1	1	3	storm	duck	sand	sponge	storm	1	1	storm	duck	sand	sponge	strong	7	0	0	0	0	12790	63063	3681	67172	42310	0.476609			duck	YES
stone	0	E	P3	1	2	5	star	minister	cappuccino	birth	birth	4	2	minister	minister	cappuccino	star	strong	6	1	1	0	0	12515	70828	4393	75656	42310	0.485509			queen	NO
stone	0	F	P3	1	1	1	kite	minister	cappuccino	queen	queen	4	2	minister	minister	cappuccino	kite	strong	5	0	0	0	0	19902	111139	6922	118495	42310	0.4664			birth	NO
sun	0	G	P3	1	2	6	river	turtle	chain	horse	horse	4	1	river	turtle	chain	river	weak	4	0	0	0	0	17252	134485	6294	141207	42310	0.489826			ear	NO
sun	0	H	P3	1	1	2	ear	skull	chain	horse	ear	1	4	horse	skull	chain	horse	strong	5	0	0	0	0	19098	179095	3147	182678	42310	0.471921			horse	YES
vegetable	1	E	P3	1	2	5	cloud	court	star	queen	star	3	3	star	court	cloud	queen	strong	6	0	0	0	0	13406	53505	3950	57885	42310	0.485509			court	YES
vegetable	0	F	P3	1	1	1	court	star	cloud	minister	court	1	4	minister	star	cloud	minister	weak	4	0	0	0	0	24291	80671	9695	90806	42310	0.4664			star	YES
violin	0	A	P3	1	2	7	beer	shirt	rose	duck	rose	3	2	shirt	shirt	beer	duck	weak	5	0	0	0	0	12244	108182	4102	112723	42310	0.493715			fur	N
violin	1	B	P3	1	1	3	fur	rose	beer	duck	fur	1	1	fur	rose	beer	duck	weak	7	0	0	0	0	11326	97025	3114	100576	42310	0.476609			rose	YES
war	1	A	P3	1	2	7	fur	bottle	cream	storm	fur	1	1	fur	bottle	cream	storm	weak	6	0	0	0	0	10312	145502	3456	149391	42310	0.493715			shirt	N
war	1	B	P3	1	1	3	fur	shirt	cream	sponge	shirt	2	2	shirt	fur	cream	sponge	weak	6	0	0	0	0	14194	130990	3518	134935	42310	0.476609			fur	YES
water	0	C	P3	1	2	8	police	poster	volcano	pencil	volcano	3	2	poster	poster	police	pencil	weak	5	0	0	1	1	19778	109305	3617	113364	42310	0.498414			poster	YES
water	1	D	P3	1	1	4	police	college	poster	number	poster	3	3	poster	college	police	number	weak	6	0	0	0	0	14001	95278	2743	98457	42310	0.480752			volcano	NO
wedding	1	G	P3	1	2	6	river	rubber	lion	turtle	turtle	4	4	turtle	rubber	lion	river	strong	7	0	0	0	1	13167	21350	4527	26312	42310	0.489826			rubber	YES
wedding	1	H	P3	1	1	2	turtle	rubber	lion	island	rubber	2	2	rubber	turtle	lion	island	weak	5	0	0	0	0	20204	33436	9272	43141	42310	0.471921			turtle	YES
wine	1	C	P3	1	2	8	number	rabbit	balloon	mail	mail	4	4	mail	rabbit	balloon	number	weak	6	0	0	0	1	21630	135437	3985	139866	42310	0.498414			rabbit	YES
wine	1	D	P3	1	1	4	poster	rabbit	balloon	pencil	rabbit	2	2	rabbit	poster	balloon	pencil	weak	6	0	0	0	0	13465	112354	2597	115389	42310	0.480752			mail	NO
apple	0	E	P9	1	2	8	poet	rectangle	vicar	court	poet	1	2	rectangle	rectangle	vicar	court	weak	3	0	0	1	1	12727	69591	3989	74020	02-25-2015	0.620081			rectangle	YES
apple	1	F	P9	1	1	4	rectangle	poet	vicar	minister	rectangle	1	1	rectangle	poet	vicar	minister	weak	3	0	0	0	0	10092	99537	3190	103162	02-25-2015	0.603808			poet	YES
baton	1	A	P9	1	2	6	tiger	rose	shirt	sponge	shirt	3	3	shirt	rose	tiger	sponge	weak	2	0	0	0	0	7860	103529	2662	106619	02-25-2015	0.612847			bottle	N
baton	0	B	P9	1	1	2	mineral	shirt	tiger	bottle	bottle	4	2	shirt	shirt	tiger	mineral	weak	1	0	0	0	0	14904	107120	2984	110539	02-25-2015	0.595914			shirt	YES
beach	1	C	P9	1	2	7	pencil	college	graph	wheel	pencil	1	1	pencil	college	graph	wheel	strong	3	0	0	0	1	12161	70871	3565	74874	02-25-2015	0.616528			college	YES
beach	1	D	P9	1	1	3	pencil	number	graph	college	college	4	4	college	number	graph	pencil	strong	3	0	0	0	0	6681	59216	3747	63400	02-25-2015	0.599514			pencil	YES
bench	1	E	P9	1	2	8	star	birth	rock	kite	kite	4	4	kite	birth	rock	star	weak	3	0	0	0	0	12234	131660	3176	135268	02-25-2015	0.620081			minister	NO
bench	1	F	P9	1	1	4	poet	birth	rock	minister	minister	4	4	minister	birth	rock	poet	strong	2	0	0	0	0	10725	158237	1705	160379	02-25-2015	0.603808			kite	NO
bicycle	1	A	P9	1	2	6	mineral	duck	present	sponge	sponge	4	4	sponge	duck	present	mineral	strong	3	0	0	0	1	6983	73527	1747	75710	02-25-2015	0.612847			mineral	YES
bicycle	1	B	P9	1	1	2	sponge	mineral	present	storm	mineral	2	2	mineral	sponge	present	storm	strong	3	0	0	0	0	19282	75421	3663	79520	02-25-2015	0.595914			sponge	YES
bullet	0	E	P9	1	2	8	kite	queen	pond	birth	queen	2	3	pond	kite	pond	birth	strong	4	0	0	0	0	1948	48736	7267	56428	02-25-2015	0.620081			star	NO
bullet	1	F	P9	1	1	4	kite	star	pond	poet	star	2	2	star	kite	pond	poet	strong	2	0	0	0	0	9184	84242	4323	89005	02-25-2015	0.603808			queen	NO
camera	1	G	P9	1	2	5	river	horse	cider	rubber	river	1	1	river	horse	cider	rubber	strong	1	0	0	0	0	19071	70553	4693	75676	02-25-2015	0.609132			turtle	NO
camera	1	H	P9	1	1	1	cider	horse	turtle	island	turtle	3	3	turtle	horse	cider	island	weak	2	0	0	0	0	26967	85200	3632	89270	02-25-2015	0.59213			river	NO
chicken	1	C	P9	1	2	7	mail	poster	teacher	number	poster	2	2	poster	mail	teacher	number	weak	2	0	0	0	1	18155	38232	2240	40898	02-25-2015	0.616528			mail	YES
chicken	1	D	P9	1	1	3	wheel	volcano	teacher	mail	mail	4	4	mail	volcano	teacher	wheel	weak	3	0	0	0	0	8529	28630	2762	31819	02-25-2015	0.599514			poster	NO
christmas	1	C	P9	1	2	7	pencil	volcano	car	rabbit	rabbit	4	4	rabbit	volcano	car	pencil	weak	3	0	0	0	1	8849	16460	2754	19639	02-25-2015	0.616528			volcano	YES
christmas	1	D	P9	1	1	3	wheel	volcano	car	college	volcano	2	2	volcano	wheel	car	college	weak	3	0	0	0	0	6647	16053	3168	19659	02-25-2015	0.599514			rabbit	NO
church	1	G	P9	1	2	5	orange	ear	skull	turtle	skull	3	3	skull	ear	orange	turtle	strong	3	0	0	0	0	10331	47677	2945	51052	02-25-2015	0.609132			river	NO
church	1	H	P9	1	1	1	screw	ear	orange	river	river	4	4	river	ear	orange	screw	weak	3	0	0	0	0	8644	52056	5296	57798	02-25-2015	0.59213			skull	NO
coffee	1	G	P9	1	2	5	nurse	river	ear	skull	ear	3	3	ear	river	nurse	skull	weak	3	0	0	0	0	9528	132713	2715	135859	02-25-2015	0.609132			horse	NO
coffee	1	H	P9	1	1	1	river	horse	nurse	screw	horse	2	2	horse	river	nurse	screw	strong	4	0	0	0	0	4080	132010	3787	136229	02-25-2015	0.59213			ear	NO
fairy	1	C	P9	1	2	7	number	wheel	trumpet	college	number	1	1	number	wheel	trumpet	college	strong	2	0	0	0	0	13447	54779	3052	58270	02-25-2015	0.616528			wheel	YES
fairy	0	D	P9	1	1	3	wheel	mail	trumpet	number	wheel	1	4	number	mail	trumpet	number	strong	1	0	0	0	0	14221	46470	5199	52102	02-25-2015	0.599514			number	YES
farm	1	C	P9	1	2	7	number	college	kiss	wheel	college	2	2	college	number	kiss	wheel	strong	4	0	0	0	1	10417	128197	4324	132948	02-25-2015	0.616528			number	YES
farm	1	D	P9	1	1	3	kiss	pencil	number	college	number	3	3	number	pencil	kiss	college	strong	2	0	0	0	0	9460	111924	3486	115842	02-25-2015	0.599514			college	YES
fruit	1	A	P9	1	2	6	sponge	storm	tap	duck	storm	2	2	storm	sponge	tap	duck	strong	1	0	0	0	1	28665	51763	3082	55272	02-25-2015	0.612847			duck	YES
fruit	1	B	P9	1	1	2	tap	storm	duck	mineral	duck	3	3	duck	storm	tap	mineral	strong	2	0	0	0	0	11863	42987	2882	46305	02-25-2015	0.595914			storm	YES
garden	0	G	P9	1	2	5	island	screw	hair	rubber	island	1	2	screw	screw	hair	rubber	weak	1	0	0	1	1	12316	88429	3253	92116	02-25-2015	0.609132			screw	YES
garden	1	H	P9	1	1	1	ear	island	hair	screw	screw	4	4	screw	island	hair	ear	strong	3	0	0	0	0	7383	97081	4883	102401	02-25-2015	0.59213			island	YES
hotel	1	G	P9	1	2	5	skull	rubber	pliers	turtle	rubber	2	2	rubber	skull	pliers	turtle	strong	2	0	0	0	0	9251	33396	3084	36921	02-25-2015	0.609132			skull	YES
hotel	0	H	P9	1	1	1	pliers	rubber	skull	ear	skull	3	2	rubber	rubber	pliers	ear	weak	2	0	0	0	0	8136	37946	4587	42969	02-25-2015	0.59213			rubber	YES
lunch	1	E	P9	1	2	8	court	star	slide	queen	court	1	1	court	star	slide	queen	strong	2	0	0	0	0	8178	16917	3918	21263	02-25-2015	0.620081			birth	NO
lunch	0	F	P9	1	1	4	court	birth	slide	rectangle	birth	2	4	rectangle	court	slide	rectangle	weak	1	0	0	0	0	24159	40765	2872	44075	02-25-2015	0.603808			court	YES
milk	1	C	P9	1	2	7	relay	pencil	wheel	college	wheel	3	3	wheel	pencil	relay	college	strong	3	0	0	0	1	13039	114660	2261	117350	02-25-2015	0.616528			pencil	YES
milk	1	D	P9	1	1	3	pencil	rabbit	relay	wheel	pencil	1	1	pencil	rabbit	relay	wheel	strong	2	0	0	0	0	6612	95775	5810	102024	02-25-2015	0.599514			wheel	YES
officers	1	A	P9	1	2	6	fur	bottle	hammer	mineral	bottle	2	2	bottle	fur	hammer	mineral	weak	4	0	0	0	0	3631	125635	1947	128012	02-25-2015	0.612847			rose	N
officers	1	B	P9	1	1	2	storm	bottle	hammer	rose	rose	4	4	rose	bottle	hammer	storm	weak	3	0	0	0	0	5752	127294	3347	131071	02-25-2015	0.595914			bottle	YES
party	1	A	P9	1	2	6	sponge	storm	cat	mineral	mineral	4	4	mineral	storm	cat	sponge	strong	2	0	0	0	1	10702	19513	2729	22669	02-25-2015	0.612847			sponge	YES
party	1	B	P9	1	1	2	cat	mineral	sponge	duck	sponge	3	3	sponge	mineral	cat	duck	strong	2	0	0	0	0	15646	26986	3269	30684	02-25-2015	0.595914			mineral	YES
pear	0	E	P9	1	2	8	poet	rectangle	bride	court	rectangle	2	4	court	poet	bride	court	weak	1	0	0	0	0	19271	93730	2507	96667	02-25-2015	0.620081			poet	YES
pear	0	F	P9	1	1	4	bride	rectangle	poet	kite	poet	3	4	kite	rectangle	bride	kite	weak	1	0	0	0	0	22902	126500	2384	129309	02-25-2015	0.603808			rectangle	YES
playground	1	G	P9	1	2	5	island	screw	pistol	skull	screw	2	2	screw	island	pistol	skull	weak	2	0	0	0	1	11700	104255	2522	107209	02-25-2015	0.609132			island	YES
playground	1	H	P9	1	1	1	island	screw	pistol	horse	island	1	1	island	screw	pistol	horse	strong	3	0	0	0	0	12253	115085	4362	119877	02-25-2015	0.59213			screw	YES
puddle	0	E	P9	1	2	8	picture	queen	minister	birth	minister	3	4	birth	queen	picture	birth	weak	1	0	0	0	0	17524	114625	3929	118994	02-25-2015	0.620081			kite	NO
puddle	0	F	P9	1	1	4	picture	queen	kite	rectangle	kite	3	4	rectangle	queen	picture	rectangle	strong	1	0	0	0	0	14114	143863	2777	147080	02-25-2015	0.603808			minister	NO
school	1	A	P9	1	2	6	duck	mineral	sand	storm	duck	1	1	duck	mineral	sand	storm	strong	3	0	0	0	1	5793	61492	4177	66109	02-25-2015	0.612847			storm	YES
school	1	B	P9	1	1	2	storm	duck	sand	sponge	storm	1	1	storm	duck	sand	sponge	strong	4	0	0	0	0	5455	52186	3096	55709	02-25-2015	0.595914			duck	YES
stone	1	E	P9	1	2	8	star	minister	cappuccino	birth	birth	4	4	birth	minister	cappuccino	star	strong	3	0	1	0	0	9626	43614	2306	46353	02-25-2015	0.620081			queen	NO
[truncated: 399 more rows]

## Sheet: DescriptivesExperiment2
group (1=patients; 2=controls)	1
[truncated: 97 more rows]

[truncated: 4 more sheets: Experiment3, DescriptivesExperiment3, Experiment4, DescriptivesExperiment4]
